# Supplementary material for: Depression among older parents’ and their associated factors after adult children’s migration: A mixed method study in an urban setting of Kathmandu Metropolitan City
Source: PLOS Ment Health. 2026 May 5;3(5):e0000239. doi: 10.1371/journal.pmen.0000239 (PMC13143126; doi:10.1371/journal.pmen.0000239)
Supplement: S1 Data — (XLSX) [file pmen.0000239.s001.xlsx]

## Sheet: Cleaned
age	age_group	age_num	sex	sex_num	ward	tole	ethnicity	ethnicity_num	ethnicity_others	marital	marital_num	family_type	family_num	living_status	living_num	living_status_others	education_new	education_num_new	education	edu_num	occupation	occu_num	occupation_others	hh_head	hh_num	hh_head_others	edu_hh	edu_hh_num	occu_hh	occu_hh_num	family_income	income_num	ses_score	ses	ses_num	num_child	child_born	child_born_num	num_abroad	child_abroad	child_abroad_num	length_child	child_length	child_length_num	reason_migration	edu_migration	work_migration	other_migration	reason_others
61	Below 68	0	Male	1	9	Sinamangal	Brahmin/Chhetri	1		Married/living together	1	Nuclear	1	With Spouse	1		Basic and above	0	More than secondary (13 and above)	4	Sales and services	2		Self	2		Graduate or Post graduate	6	Clerical, Shop owner, Farmer	5	48751- 97450	10	21	Upper Middle	3	3	3 and above	2	1	2 and below	1	2	< 23 years	1	Education	1	0	0
66	Below 68	0	Female	2	9	Sinamangal	Brahmin/Chhetri	1		Married/living together	1	Joint	2	With Spouse	1		Basic and above	0	Secondary (9-12)	3	Unskilled manual	3		Spouse and others	1		Graduate or Post graduate	6	Profession	10	≥ 97451	12	28	Upper	4	4	3 and above	2	3	3 and above	2	25	23 and above	2	Education	1	0	0
69	68 and above	1	Female	2	9	Slesmantak Marga	Janajati and others	2		Widowed and divorced/separated	2	Nuclear	1	Alone and others	2		Basic and above	0	Secondary (9-12)	3	Unskilled manual	3		Self	2		High school certificate	4	Unskilled worker	3	48751- 97450	10	17	Upper Middle	3	3	3 and above	2	2	2 and below	1	27	23 and above	2	Work Education	1	1	0
65	Below 68	0	Female	2	9	Panchakumari	Janajati and others	2		Married/living together	1	Nuclear	1	With Spouse	1		Basic and above	0	Basic education (1-8)	2	Sales and services	2		Spouse and others	1		Intermediate or post high school diploma	5	Clerical, Shop owner, Farmer	5	36551- 48750	6	16	Upper Middle	3	2	Below 3	1	2	2 and below	1	5	< 23 years	1	Education	1	0	0
69	68 and above	1	Female	2	9	Sinamangal	Brahmin/Chhetri	1		Married/living together	1	Nuclear	1	With Spouse	1		Basic and above	0	Secondary (9-12)	3	Sales and services	2		Spouse and others	1		Graduate or Post graduate	6	Clerical, Shop owner, Farmer	5	36551- 48750	6	17	Upper Middle	3	3	3 and above	2	1	2 and below	1	2	< 23 years	1	Education	1	0	0
70	68 and above	1	Male	1	9	Panchakumari	Brahmin/Chhetri	1		Widowed and divorced/separated	2	Nuclear	1	Alone and others	2		Basic and above	0	More than secondary (13 and above)	4	Skilled manual/Clerical/Others	4	Retired	Self	2		Graduate or Post graduate	6	Unemployed	1	≥ 97451	12	19	Upper Middle	3	3	3 and above	2	2	2 and below	1	20	< 23 years	1	Education	1	0	0
73	68 and above	1	Male	1	9	Kalimatidol	Brahmin/Chhetri	1		Married/living together	1	Nuclear	1	With Spouse	1		Basic and above	0	Basic education (1-8)	2	Skilled manual/Clerical/Others	4		Self	2		Middle school certificate	3	Skilled worker	4	48751- 97450	10	17	Upper Middle	3	4	3 and above	2	2	2 and below	1	15	< 23 years	1	Education Others	1	0	1	Marriage
69	68 and above	1	Male	1	9	Kalimatidol	Brahmin/Chhetri	1		Married/living together	1	Nuclear	1	With Spouse	1		Basic and above	0	More than secondary (13 and above)	4	Skilled manual/Clerical/Others	4		Self	2		Graduate or Post graduate	6	Skilled worker	4	48751- 97450	10	20	Upper Middle	3	3	3 and above	2	3	3 and above	2	23	23 and above	2	Education	1	0	0
69	68 and above	1	Female	2	9	Kalimatidol	Brahmin/Chhetri	1		Married/living together	1	Nuclear	1	With Spouse	1		Basic and above	0	More than secondary (13 and above)	4	Skilled manual/Clerical/Others	4		Spouse and others	1		Intermediate or post high school diploma	5	Skilled worker	4	48751- 97450	10	19	Upper Middle	3	3	3 and above	2	3	3 and above	2	23	23 and above	2	Education	1	0	0
69	68 and above	1	Male	1	9	Panchakumari	Brahmin/Chhetri	1		Married/living together	1	Nuclear	1	With Spouse	1		Basic and above	0	More than secondary (13 and above)	4	Skilled manual/Clerical/Others	4		Self	2		Intermediate or post high school diploma	5	Skilled worker	4	48751- 97450	10	19	Upper Middle	3	2	Below 3	1	2	2 and below	1	15	< 23 years	1	Education	1	0	0
60	Below 68	0	Female	2	9	Kalimatidol	Brahmin/Chhetri	1		Married/living together	1	Nuclear	1	With Spouse	1		Basic and above	0	Secondary (9-12)	3	Sales and services	2		Spouse and others	1		Graduate or Post graduate	6	Clerical, Shop owner, Farmer	5	48751- 97450	10	21	Upper Middle	3	2	Below 3	1	1	2 and below	1	9	< 23 years	1	Education	1	0	0
61	Below 68	0	Female	2	9	Kalimatidol	Brahmin/Chhetri	1		Married/living together	1	Joint	2	With Spouse	1		No education	1	No education	1	Unskilled manual	3		Spouse and others	1	Mother in law	Illiterate	1	Unemployed	1	≥ 97451	12	14	Lower Middle	2	2	Below 3	1	2	2 and below	1	7	< 23 years	1	Education	1	0	0
60	Below 68	0	Male	1	9	Kalimatidol	Brahmin/Chhetri	1		Married/living together	1	Nuclear	1	With Spouse	1		Basic and above	0	Secondary (9-12)	3	Professional/ technical/ managerial	1		Self	2		High school certificate	4	Profession	10	48751- 97450	10	24	Upper Middle	3	2	Below 3	1	2	2 and below	1	10	< 23 years	1	Education	1	0	0
67	Below 68	0	Male	1	9	Panchakumari	Janajati and others	2		Married/living together	1	Nuclear	1	With Spouse	1		Basic and above	0	Secondary (9-12)	3	Sales and services	2		Self	2		High school certificate	4	Clerical, Shop owner, Farmer	5	≥ 97451	12	21	Upper Middle	3	2	Below 3	1	2	2 and below	1	13	< 23 years	1	Education	1	0	0
65	Below 68	0	Female	2	9	Panchakumari	Janajati and others	2		Married/living together	1	Nuclear	1	With Spouse	1		Basic and above	0	Basic education (1-8)	2	Sales and services	2		Spouse and others	1		High school certificate	4	Clerical, Shop owner, Farmer	5	48751- 97450	10	19	Upper Middle	3	2	Below 3	1	2	2 and below	1	13	< 23 years	1	Education	1	0	0
60	Below 68	0	Male	1	9	Sinamangal	Brahmin/Chhetri	1		Married/living together	1	Nuclear	1	With Spouse	1		Basic and above	0	More than secondary (13 and above)	4	Professional/ technical/ managerial	1		Self	2		Graduate or Post graduate	6	Profession	10	≥ 97451	12	28	Upper	4	2	Below 3	1	2	2 and below	1	15	< 23 years	1	Education	1	0	0
68	68 and above	1	Male	1	9	Sinamangal	Brahmin/Chhetri	1		Married/living together	1	Nuclear	1	With Spouse	1		Basic and above	0	Secondary (9-12)	3	Sales and services	2		Self	2		High school certificate	4	Clerical, Shop owner, Farmer	5	48751- 97450	10	19	Upper Middle	3	2	Below 3	1	2	2 and below	1	16	< 23 years	1	Education	1	0	0
62	Below 68	0	Female	2	9	Sinamangal	Janajati and others	2		Widowed and divorced/separated	2	Nuclear	1	Alone and others	2		No education	1	No education	1	Sales and services	2		Self	2		Illiterate	1	Clerical, Shop owner, Farmer	5	36551- 48750	6	12	Lower Middle	2	2	Below 3	1	1	2 and below	1	20	< 23 years	1	Education	1	0	0
66	Below 68	0	Male	1	9	Panchakumari	Brahmin/Chhetri	1		Married/living together	1	Nuclear	1	With Spouse	1		Basic and above	0	Secondary (9-12)	3	Sales and services	2		Self	2		High school certificate	4	Clerical, Shop owner, Farmer	5	≥ 97451	12	21	Upper Middle	3	3	3 and above	2	2	2 and below	1	16	< 23 years	1	Education	1	0	0
66	Below 68	0	Female	2	9	Panchakumari	Brahmin/Chhetri	1		Married/living together	1	Nuclear	1	With Spouse	1		No education	1	No education	1	Unskilled manual	3		Spouse and others	1		High school certificate	4	Semi-skilled worker	3	48751- 97450	10	17	Upper Middle	3	2	Below 3	1	1	2 and below	1	15	< 23 years	1	Education	1	0	0
60	Below 68	0	Female	2	9	Kalimatidol	Brahmin/Chhetri	1		Married/living together	1	Joint	2	With Spouse	1		Basic and above	0	More than secondary (13 and above)	4	Professional/ technical/ managerial	1		Spouse and others	1	Mother in law	Primary school or Literate	2	Unemployed	1	≥ 97451	12	15	Lower Middle	2	2	Below 3	1	1	2 and below	1	16	< 23 years	1	Education	1	0	0
60	Below 68	0	Female	2	9	Kalimatidol	Brahmin/Chhetri	1		Widowed and divorced/separated	2	Nuclear	1	Alone and others	2		Basic and above	0	More than secondary (13 and above)	4	Professional/ technical/ managerial	1		Self	2		Graduate or Post graduate	6	Profession	10	≥ 97451	12	28	Upper	4	2	Below 3	1	2	2 and below	1	3	< 23 years	1	Education	1	0	0
65	Below 68	0	Female	2	9	Slesmantak Marga	Brahmin/Chhetri	1		Married/living together	1	Nuclear	1	With Spouse	1		Basic and above	0	Secondary (9-12)	3	Sales and services	2		Spouse and others	1		Graduate or Post graduate	6	Clerical, Shop owner, Farmer	5	48751- 97450	10	21	Upper Middle	3	3	3 and above	2	3	3 and above	2	23	23 and above	2	Work Others	0	1	1	Marriage
60	Below 68	0	Female	2	9	Kalimatidol	Brahmin/Chhetri	1		Married/living together	1	Nuclear	1	With Spouse	1		Basic and above	0	Secondary (9-12)	3	Unskilled manual	3		Spouse and others	1		Graduate or Post graduate	6	Clerical, Shop owner, Farmer	5	48751- 97450	10	21	Upper Middle	3	2	Below 3	1	2	2 and below	1	15	< 23 years	1	Education	1	0	0
69	68 and above	1	Female	2	9	Panchakumari	Brahmin/Chhetri	1		Married/living together	1	Nuclear	1	With Spouse	1		Basic and above	0	More than secondary (13 and above)	4	Unskilled manual	3		Spouse and others	1		Graduate or Post graduate	6	Unemployed	1	48751- 97450	10	17	Upper Middle	3	2	Below 3	1	2	2 and below	1	14	< 23 years	1	Education	1	0	0
65	Below 68	0	Female	2	9	Panchakumari	Brahmin/Chhetri	1		Married/living together	1	Nuclear	1	With Spouse	1		Basic and above	0	Secondary (9-12)	3	Unskilled manual	3		Spouse and others	1		Intermediate or post high school diploma	5	Unemployed	1	48751- 97450	10	16	Upper Middle	3	2	Below 3	1	2	2 and below	1	18	< 23 years	1	Education	1	0	0
60	Below 68	0	Female	2	9	Kalimatidol	Brahmin/Chhetri	1		Married/living together	1	Nuclear	1	With Spouse	1		Basic and above	0	Basic education (1-8)	2	Unskilled manual	3		Spouse and others	1		High school certificate	4	Unemployed	1	≥ 97451	12	17	Upper Middle	3	2	Below 3	1	2	2 and below	1	20	< 23 years	1	Education	1	0	0
67	Below 68	0	Male	1	9	Slesmantak Marga	Brahmin/Chhetri	1		Widowed and divorced/separated	2	Nuclear	1	Alone and others	2	Househelp	Basic and above	0	Secondary (9-12)	3	Unskilled manual	3		Self	2		High school certificate	4	Unskilled worker	2	36551- 48750	6	12	Lower Middle	2	2	Below 3	1	2	2 and below	1	16	< 23 years	1	Education	1	0	0
66	Below 68	0	Female	2	9	Panchakumari	Brahmin/Chhetri	1		Widowed and divorced/separated	2	Nuclear	1	Alone and others	2		Basic and above	0	Basic education (1-8)	2	Unskilled manual	3		Self	2		Middle school certificate	3	Unskilled worker	2	48751- 97450	10	15	Lower Middle	2	3	3 and above	2	2	2 and below	1	19	< 23 years	1	Education	1	0	0
62	Below 68	0	Female	2	9	Sinamangal	Brahmin/Chhetri	1		Married/living together	1	Nuclear	1	With Spouse	1		Basic and above	0	Basic education (1-8)	2	Unskilled manual	3		Spouse and others	1		Graduate or Post graduate	6	Skilled worker	4	≥ 97451	12	22	Upper Middle	3	2	Below 3	1	2	2 and below	1	25	23 and above	2	Education	1	0	0
65	Below 68	0	Male	1	9	Kalimatidol	Brahmin/Chhetri	1		Married/living together	1	Joint	2	With Spouse	1		Basic and above	0	More than secondary (13 and above)	4	Professional/ technical/ managerial	1		Self	2		Graduate or Post graduate	6	Profession	10	48751- 97450	10	26	Upper	4	5	3 and above	2	3	3 and above	2	17	< 23 years	1	Education Work	1	1	0
60	Below 68	0	Female	2	9	Kalimatidol	Brahmin/Chhetri	1		Married/living together	1	Nuclear	1	With Spouse	1		Basic and above	0	More than secondary (13 and above)	4	Unskilled manual	3		Self	2		Graduate or Post graduate	6	Clerical, Shop owner, Farmer	5	≥ 97451	12	23	Upper Middle	3	2	Below 3	1	1	2 and below	1	7	< 23 years	1	Work	0	1	0
65	Below 68	0	Female	2	9	Sinamangal	Brahmin/Chhetri	1		Married/living together	1	Joint	2	With Spouse	1		No education	1	No education	1	Unskilled manual	3		Spouse and others	1		Graduate or Post graduate	6	Profession	10	48751- 97450	10	26	Upper	4	5	3 and above	2	3	3 and above	2	13	< 23 years	1	Education Work	1	1	0
60	Below 68	0	Female	2	9	Sinamangal	Brahmin/Chhetri	1		Married/living together	1	Nuclear	1	With Spouse	1		Basic and above	0	Secondary (9-12)	3	Unskilled manual	3		Spouse and others	1		Graduate or Post graduate	6	Unemployed	1	36551- 48750	6	13	Lower Middle	2	3	3 and above	2	2	2 and below	1	20	< 23 years	1	Education	1	0	0
60	Below 68	0	Female	2	9	Kalimatidol	Brahmin/Chhetri	1		Married/living together	1	Nuclear	1	With Spouse	1		Basic and above	0	More than secondary (13 and above)	4	Unskilled manual	3		Spouse and others	1		Graduate or Post graduate	6	Skilled worker	4	36551- 48750	6	16	Upper Middle	3	2	Below 3	1	1	2 and below	1	1	< 23 years	1	Education	1	0	0
66	Below 68	0	Male	1	9	Sinamangal	Brahmin/Chhetri	1		Married/living together	1	Nuclear	1	With Spouse	1		Basic and above	0	More than secondary (13 and above)	4	Professional/ technical/ managerial	1		Self	2		Graduate or Post graduate	6	Profession	10	48751- 97450	10	26	Upper	4	3	3 and above	2	2	2 and below	1	17	< 23 years	1	Education	1	0	0
70	68 and above	1	Male	1	9	Sinamangal	Brahmin/Chhetri	1		Married/living together	1	Nuclear	1	With Spouse	1		Basic and above	0	Secondary (9-12)	3	Skilled manual/Clerical/Others	4	Retired	Self	2		High school certificate	4	Unemployed	1	48751- 97450	10	15	Lower Middle	2	2	Below 3	1	2	2 and below	1	20	< 23 years	1	Education Others	1	0	1	Marriage
69	68 and above	1	Male	1	9	Panchakumari	Brahmin/Chhetri	1		Married/living together	1	Joint	2	With Spouse	1		Basic and above	0	Secondary (9-12)	3	Sales and services	2		Self	2		High school certificate	4	Clerical, Shop owner, Farmer	5	48751- 97450	10	19	Upper Middle	3	1	Below 3	1	1	2 and below	1	18	< 23 years	1	Education	1	0	0
66	Below 68	0	Female	2	9	Sinamangal	Brahmin/Chhetri	1		Widowed and divorced/separated	2	Nuclear	1	Alone and others	2	Househelp	Basic and above	0	Basic education (1-8)	2	Unskilled manual	3		Self	2		Middle school certificate	3	Unskilled worker	2	36551- 48750	6	11	Lower Middle	2	2	Below 3	1	1	2 and below	1	15	< 23 years	1	Education	1	0	0
60	Below 68	0	Female	2	9	Panchakumari	Brahmin/Chhetri	1		Widowed and divorced/separated	2	Nuclear	1	Alone and others	2		No education	1	No education	1	Unskilled manual	3		Self	2		Illiterate	1	Unskilled worker	2	36551- 48750	6	9	Upper Lower	1	2	Below 3	1	2	2 and below	1	15	< 23 years	1	Education Others	1	0	1	Marriage
66	Below 68	0	Female	2	9	Sinamangal	Janajati and others	2		Widowed and divorced/separated	2	Nuclear	1	Alone and others	2	House help	Basic and above	0	Basic education (1-8)	2	Unskilled manual	3		Self	2		Middle school certificate	3	Unskilled worker	2	36551- 48750	6	11	Lower Middle	2	2	Below 3	1	2	2 and below	1	15	< 23 years	1	Education	1	0	0
60	Below 68	0	Female	2	9	Kalimatidol	Brahmin/Chhetri	1		Married/living together	1	Nuclear	1	With Spouse	1		Basic and above	0	Basic education (1-8)	2	Unskilled manual	3		Spouse and others	1		High school certificate	4	Profession	10	≥ 97451	12	26	Upper	4	2	Below 3	1	2	2 and below	1	20	< 23 years	1	Education Others	1	0	1	Marriage
71	68 and above	1	Male	1	9	Kalimatidol	Brahmin/Chhetri	1		Married/living together	1	Nuclear	1	With Spouse	1		Basic and above	0	More than secondary (13 and above)	4	Skilled manual/Clerical/Others	4		Self	2		Graduate or Post graduate	6	Profession	10	≥ 97451	12	28	Upper	4	3	3 and above	2	3	3 and above	2	19	< 23 years	1	Education Work	1	1	0
68	68 and above	1	Male	1	9	Sinamangal	Janajati and others	2		Married/living together	1	Nuclear	1	With Spouse	1		Basic and above	0	Secondary (9-12)	3	Sales and services	2		Self	2		High school certificate	4	Clerical, Shop owner, Farmer	5	48751- 97450	10	19	Upper Middle	3	2	Below 3	1	2	2 and below	1	15	< 23 years	1	Others	0	0	1	Marriage
60	Below 68	0	Female	2	9	Sinamangal	Janajati and others	2		Widowed and divorced/separated	2	Nuclear	1	Alone and others	2		Basic and above	0	Basic education (1-8)	2	Sales and services	2		Self	2		Primary school or Literate	2	Clerical, Shop owner, Farmer	5	36551- 48750	6	13	Lower Middle	2	2	Below 3	1	2	2 and below	1	9	< 23 years	1	Education	1	0	0
66	Below 68	0	Female	2	9	Sinamangal	Janajati and others	2		Married/living together	1	Nuclear	1	With Spouse	1		Basic and above	0	Basic education (1-8)	2	Sales and services	2		Spouse and others	1		High school certificate	4	Clerical, Shop owner, Farmer	5	48751- 97450	10	19	Upper Middle	3	3	3 and above	2	2	2 and below	1	19	< 23 years	1	Education	1	0	0
70	68 and above	1	Male	1	9	Panchakumari	Janajati and others	2		Married/living together	1	Nuclear	1	With Spouse	1		Basic and above	0	More than secondary (13 and above)	4	Professional/ technical/ managerial	1		Spouse and others	1	Mother	Graduate or Post graduate	6	Unemployed	1	≥ 97451	12	19	Upper Middle	3	2	Below 3	1	2	2 and below	1	15	< 23 years	1	Education	1	0	0
71	68 and above	1	Male	1	9	Sinamangal	Janajati and others	2		Widowed and divorced/separated	2	Nuclear	1	Alone and others	2	Househelp	Basic and above	0	Secondary (9-12)	3	Sales and services	2		Self	2		High school certificate	4	Unemployed	1	36551- 48750	6	11	Lower Middle	2	3	3 and above	2	2	2 and below	1	20	< 23 years	1	Education Work	1	1	0
71	68 and above	1	Male	1	9	Sinamangal	Brahmin/Chhetri	1		Married/living together	1	Nuclear	1	With Spouse	1		Basic and above	0	Secondary (9-12)	3	Skilled manual/Clerical/Others	4	Retired	Self	2		High school certificate	4	Unemployed	1	36551- 48750	6	11	Lower Middle	2	2	Below 3	1	2	2 and below	1	19	< 23 years	1	Education	1	0	0
74	68 and above	1	Female	2	9	Sinamangal	Janajati and others	2		Widowed and divorced/separated	2	Nuclear	1	Alone and others	2	Grandchild	No education	1	No education	1	Unskilled manual	3		Self	2		Illiterate	1	Unskilled worker	2	48751- 97450	10	13	Lower Middle	2	3	3 and above	2	2	2 and below	1	25	23 and above	2	Education	1	0	0
69	68 and above	1	Male	1	9	Sinamangal	Janajati and others	2		Married/living together	1	Joint	2	With Spouse	1		Basic and above	0	Secondary (9-12)	3	Sales and services	2		Spouse and others	1	Mother	Illiterate	1	Unemployed	1	48751- 97450	10	12	Lower Middle	2	3	3 and above	2	1	2 and below	1	20	< 23 years	1	Education	1	0	0
69	68 and above	1	Female	2	9	Sinamangal	Brahmin/Chhetri	1		Married/living together	1	Nuclear	1	With Spouse	1		No education	1	No education	1	Unskilled manual	3		Spouse and others	1		High school certificate	4	Profession	10	36551- 48750	6	20	Upper Middle	3	2	Below 3	1	2	2 and below	1	15	< 23 years	1	Education	1	0	0
65	Below 68	0	Female	2	9	Sinamangal	Brahmin/Chhetri	1		Married/living together	1	Nuclear	1	With Spouse	1		Basic and above	0	Basic education (1-8)	2	Unskilled manual	3		Spouse and others	1		Middle school certificate	3	Skilled worker	4	36551- 48750	6	13	Lower Middle	2	3	3 and above	2	2	2 and below	1	20	< 23 years	1	Education Work	1	1	0
60	Below 68	0	Male	1	9	Sinamangal	Brahmin/Chhetri	1		Married/living together	1	Nuclear	1	With Spouse	1		Basic and above	0	Secondary (9-12)	3	Professional/ technical/ managerial	1		Self	2		High school certificate	4	Profession	10	48751- 97450	10	24	Upper Middle	3	2	Below 3	1	1	2 and below	1	15	< 23 years	1	Education	1	0	0
63	Below 68	0	Female	2	9	Sinamangal	Janajati and others	2		Married/living together	1	Nuclear	1	With Spouse	1		Basic and above	0	Basic education (1-8)	2	Unskilled manual	3		Spouse and others	1		Graduate or Post graduate	6	Profession	10	48751- 97450	10	26	Upper	4	2	Below 3	1	2	2 and below	1	15	< 23 years	1	Education	1	0	0
61	Below 68	0	Female	2	9	Sinamangal	Janajati and others	2		Widowed and divorced/separated	2	Nuclear	1	Alone and others	2		Basic and above	0	Basic education (1-8)	2	Unskilled manual	3		Self	2		Middle school certificate	3	Unskilled worker	2	24351- 36550	4	9	Upper Lower	1	2	Below 3	1	2	2 and below	1	25	23 and above	2	Education	1	0	0
70	68 and above	1	Male	1	9	Sinamangal	Brahmin/Chhetri	1		Widowed and divorced/separated	2	Nuclear	1	Alone and others	2		Basic and above	0	Secondary (9-12)	3	Professional/ technical/ managerial	1		Self	2		High school certificate	4	Skilled worker	4	36551- 48750	6	14	Lower Middle	2	3	3 and above	2	3	3 and above	2	25	23 and above	2	Education Work	1	1	0
75	68 and above	1	Male	1	9	Sinamangal	Brahmin/Chhetri	1		Widowed and divorced/separated	2	Joint	2	Alone and others	2	In laws	No education	1	No education	1	Skilled manual/Clerical/Others	4	Retired	Self	2		Primary school or Literate	2	Unemployed	1	36551- 48750	6	9	Upper Lower	1	5	3 and above	2	3	3 and above	2	30	23 and above	2	Education	1	0	0
72	68 and above	1	Female	2	9	Sinamangal	Janajati and others	2		Widowed and divorced/separated	2	Joint	2	Alone and others	2	Brothers	Basic and above	0	Basic education (1-8)	2	Sales and services	2		Self	2		Middle school certificate	3	Unemployed	1	48751- 97450	10	14	Lower Middle	2	2	Below 3	1	1	2 and below	1	30	23 and above	2	Education	1	0	0
70	68 and above	1	Female	2	9	Sinamangal	Janajati and others	2		Widowed and divorced/separated	2	Nuclear	1	Alone and others	2	Househelp	No education	1	No education	1	Unskilled manual	3		Self	2		Illiterate	1	Unskilled worker	2	36551- 48750	6	9	Upper Lower	1	2	Below 3	1	2	2 and below	1	21	< 23 years	1	Education	1	0	0
60	Below 68	0	Female	2	9	Sinamangal	Brahmin/Chhetri	1		Married/living together	1	Nuclear	1	With Spouse	1		Basic and above	0	Basic education (1-8)	2	Unskilled manual	3		Spouse and others	1		High school certificate	4	Skilled worker	4	48751- 97450	10	18	Upper Middle	3	2	Below 3	1	2	2 and below	1	15	< 23 years	1	Education	1	0	0
61	Below 68	0	Male	1	9	Sinamangal	Brahmin/Chhetri	1		Married/living together	1	Nuclear	1	With Spouse	1		Basic and above	0	Secondary (9-12)	3	Sales and services	2		Self	2		High school certificate	4	Clerical, Shop owner, Farmer	5	36551- 48750	6	15	Lower Middle	2	1	Below 3	1	1	2 and below	1	15	< 23 years	1	Education	1	0	0
64	Below 68	0	Female	2	9	Sinamangal	Janajati and others	2		Widowed and divorced/separated	2	Nuclear	1	Alone and others	2		Basic and above	0	More than secondary (13 and above)	4	Professional/ technical/ managerial	1		Self	2		Graduate or Post graduate	6	Profession	10	48751- 97450	10	26	Upper	4	2	Below 3	1	2	2 and below	1	15	< 23 years	1	Education	1	0	0
65	Below 68	0	Female	2	9	Sinamangal	Janajati and others	2		Widowed and divorced/separated	2	Nuclear	1	Alone and others	2	Grandchild	Basic and above	0	Basic education (1-8)	2	Unskilled manual	3		Self	2		Primary school or Literate	2	Unskilled worker	2	36551- 48750	6	10	Upper Lower	1	2	Below 3	1	2	2 and below	1	17	< 23 years	1	Education Work	1	1	0
67	Below 68	0	Male	1	9	Sinamangal	Brahmin/Chhetri	1		Married/living together	1	Nuclear	1	With Spouse	1		Basic and above	0	Secondary (9-12)	3	Professional/ technical/ managerial	1		Self	2		High school certificate	4	Profession	10	36551- 48750	6	20	Upper Middle	3	2	Below 3	1	2	2 and below	1	17	< 23 years	1	Education	1	0	0
68	68 and above	1	Female	2	9	Sinamangal	Janajati and others	2		Married/living together	1	Joint	2	With Spouse	1		No education	1	No education	1	Unskilled manual	3		Spouse and others	1		High school certificate	4	Clerical, Shop owner, Farmer	5	48751- 97450	10	19	Upper Middle	3	3	3 and above	2	1	2 and below	1	21	< 23 years	1	Education	1	0	0
69	68 and above	1	Female	2	9	Sinamangal	Janajati and others	2		Married/living together	1	Nuclear	1	With Spouse	1		Basic and above	0	Basic education (1-8)	2	Unskilled manual	3		Spouse and others	1		Graduate or Post graduate	6	Profession	10	≥ 97451	12	28	Upper	4	2	Below 3	1	2	2 and below	1	25	23 and above	2	Education	1	0	0
69	68 and above	1	Female	2	9	Kalimatidol	Brahmin/Chhetri	1		Widowed and divorced/separated	2	Joint	2	Alone and others	2	In laws	Basic and above	0	Basic education (1-8)	2	Unskilled manual	3		Spouse and others	1	Brother in law	Graduate or Post graduate	6	Profession	10	36551- 48750	6	22	Upper Middle	3	1	Below 3	1	1	2 and below	1	26	23 and above	2	Education	1	0	0
72	68 and above	1	Female	2	9	Sinamangal	Brahmin/Chhetri	1		Widowed and divorced/separated	2	Nuclear	1	Alone and others	2		Basic and above	0	Basic education (1-8)	2	Unskilled manual	3		Self	2		Primary school or Literate	2	Unskilled worker	2	36551- 48750	6	10	Upper Lower	1	2	Below 3	1	1	2 and below	1	20	< 23 years	1	Education	1	0	0
72	68 and above	1	Female	2	9	Sinamangal	Brahmin/Chhetri	1		Married/living together	1	Nuclear	1	With Spouse	1		Basic and above	0	Basic education (1-8)	2	Unskilled manual	3		Self	2		Middle school certificate	3	Unskilled worker	2	≥ 97451	12	17	Upper Middle	3	3	3 and above	2	3	3 and above	2	25	23 and above	2	Education	1	0	0
76	68 and above	1	Male	1	9	Sinamangal	Brahmin/Chhetri	1		Married/living together	1	Nuclear	1	With Spouse	1		Basic and above	0	Secondary (9-12)	3	Sales and services	2		Self	2		High school certificate	4	Clerical, Shop owner, Farmer	5	48751- 97450	10	19	Upper Middle	3	2	Below 3	1	2	2 and below	1	17	< 23 years	1	Education	1	0	0
75	68 and above	1	Male	1	9	Sinamangal	Janajati and others	2		Widowed and divorced/separated	2	Nuclear	1	Alone and others	2		Basic and above	0	More than secondary (13 and above)	4	Professional/ technical/ managerial	1		Self	2		Graduate or Post graduate	6	Profession	10	≥ 97451	12	28	Upper	4	2	Below 3	1	1	2 and below	1	24	23 and above	2	Work	0	1	0
75	68 and above	1	Female	2	9	Sinamangal	Janajati and others	2		Widowed and divorced/separated	2	Nuclear	1	Alone and others	2		No education	1	No education	1	Unskilled manual	3		Self	2		Illiterate	1	Unskilled worker	2	48751- 97450	10	13	Lower Middle	2	2	Below 3	1	2	2 and below	1	20	< 23 years	1	Education	1	0	0
72	68 and above	1	Female	2	9	Sinamangal	Brahmin/Chhetri	1		Married/living together	1	Nuclear	1	With Spouse	1		Basic and above	0	Basic education (1-8)	2	Unskilled manual	3		Spouse and others	1		High school certificate	4	Semi-profession	6	48751- 97450	10	20	Upper Middle	3	2	Below 3	1	2	2 and below	1	15	< 23 years	1	Education	1	0	0
72	68 and above	1	Female	2	9	Sinamangal	Janajati and others	2		Widowed and divorced/separated	2	Joint	2	Alone and others	2	In laws	Basic and above	0	Basic education (1-8)	2	Unskilled manual	3		Self	2		Middle school certificate	3	Unskilled worker	2	48751- 97450	10	15	Lower Middle	2	2	Below 3	1	1	2 and below	1	25	23 and above	2	Education	1	0	0
61	Below 68	0	Female	2	9	Sinamangal	Janajati and others	2		Married/living together	1	Nuclear	1	With Spouse	1		Basic and above	0	Basic education (1-8)	2	Unskilled manual	3		Spouse and others	1		High school certificate	4	Clerical, Shop owner, Farmer	5	48751- 97450	10	19	Upper Middle	3	2	Below 3	1	1	2 and below	1	25	23 and above	2	Education	1	0	0
70	68 and above	1	Female	2	9	Sinamangal	Janajati and others	2		Widowed and divorced/separated	2	Nuclear	1	Alone and others	2		Basic and above	0	Secondary (9-12)	3	Unskilled manual	3		Self	2		High school certificate	4	Unskilled worker	2	36551- 48750	6	12	Lower Middle	2	1	Below 3	1	1	2 and below	1	29	23 and above	2	Education	1	0	0
70	68 and above	1	Male	1	9	Sinamangal	Janajati and others	2		Married/living together	1	Nuclear	1	With Spouse	1		Basic and above	0	Secondary (9-12)	3	Sales and services	2		Self	2		High school certificate	4	Clerical, Shop owner, Farmer	5	48751- 97450	10	19	Upper Middle	3	2	Below 3	1	1	2 and below	1	25	23 and above	2	Education	1	0	0
70	68 and above	1	Female	2	9	Sinamangal	Janajati and others	2		Married/living together	1	Nuclear	1	With Spouse	1		No education	1	No education	1	Unskilled manual	3		Spouse and others	1		High school certificate	4	Clerical, Shop owner, Farmer	5	48751- 97450	10	19	Upper Middle	3	2	Below 3	1	1	2 and below	1	25	23 and above	2	Education	1	0	0
73	68 and above	1	Female	2	9	Panchakumari	Janajati and others	2		Widowed and divorced/separated	2	Joint	2	Alone and others	2	Brothers	Basic and above	0	Basic education (1-8)	2	Unskilled manual	3		Self	2		Primary school or Literate	2	Unskilled worker	2	48751- 97450	10	14	Lower Middle	2	1	Below 3	1	1	2 and below	1	30	23 and above	2	Education	1	0	0
68	68 and above	1	Female	2	9	Panchakumari	Brahmin/Chhetri	1		Married/living together	1	Nuclear	1	With Spouse	1		Basic and above	0	Basic education (1-8)	2	Unskilled manual	3		Spouse and others	1		Middle school certificate	3	Skilled worker	4	48751- 97450	10	17	Upper Middle	3	3	3 and above	2	3	3 and above	2	30	23 and above	2	Education Work	1	1	0
68	68 and above	1	Male	1	9	Panchakumari	Brahmin/Chhetri	1		Married/living together	1	Nuclear	1	With Spouse	1		Basic and above	0	More than secondary (13 and above)	4	Professional/ technical/ managerial	1		Self	2		Graduate or Post graduate	6	Profession	10	≥ 97451	12	28	Upper	4	2	Below 3	1	2	2 and below	1	20	< 23 years	1	Education	1	0	0
69	68 and above	1	Male	1	9	Panchakumari	Brahmin/Chhetri	1		Married/living together	1	Nuclear	1	With Spouse	1		Basic and above	0	Secondary (9-12)	3	Sales and services	2		Self	2		High school certificate	4	Clerical, Shop owner, Farmer	5	48751- 97450	10	19	Upper Middle	3	2	Below 3	1	2	2 and below	1	22	< 23 years	1	Education	1	0	0
70	68 and above	1	Male	1	9	Sinamangal	Brahmin/Chhetri	1		Married/living together	1	Nuclear	1	With Spouse	1		Basic and above	0	Basic education (1-8)	2	Skilled manual/Clerical/Others	4	Retired	Self	2		Middle school certificate	3	Unemployed	1	48751- 97450	10	14	Lower Middle	2	4	3 and above	2	3	3 and above	2	31	23 and above	2	Education Work	1	1	0
70	68 and above	1	Female	2	9	Panchakumari	Brahmin/Chhetri	1		Married/living together	1	Nuclear	1	With Spouse	1		Basic and above	0	Basic education (1-8)	2	Unskilled manual	3		Spouse and others	1		Middle school certificate	3	Unemployed	1	36551- 48750	6	10	Upper Lower	1	3	3 and above	2	3	3 and above	2	30	23 and above	2	Education	1	0	0
70	68 and above	1	Female	2	9	Sinamangal	Brahmin/Chhetri	1		Widowed and divorced/separated	2	Nuclear	1	Alone and others	2		No education	1	No education	1	Unskilled manual	3		Self	2		Illiterate	1	Unskilled worker	2	36551- 48750	6	9	Upper Lower	1	3	3 and above	2	2	2 and below	1	28	23 and above	2	Education	1	0	0
69	68 and above	1	Female	2	9	Sinamangal	Brahmin/Chhetri	1		Married/living together	1	Nuclear	1	With Spouse	1		Basic and above	0	Basic education (1-8)	2	Unskilled manual	3		Spouse and others	1		High school certificate	4	Skilled worker	4	48751- 97450	10	18	Upper Middle	3	2	Below 3	1	2	2 and below	1	30	23 and above	2	Education	1	0	0
71	68 and above	1	Male	1	9	Sinamangal	Janajati and others	2		Widowed and divorced/separated	2	Nuclear	1	Alone and others	2	Grand child	Basic and above	0	Basic education (1-8)	2	Sales and services	2		Self	2		Middle school certificate	3	Clerical, Shop owner, Farmer	5	36551- 48750	6	14	Lower Middle	2	2	Below 3	1	2	2 and below	1	28	23 and above	2	Education	1	0	0
73	68 and above	1	Male	1	9	Sinamangal	Brahmin/Chhetri	1		Widowed and divorced/separated	2	Joint	2	Alone and others	2	Brother's family	Basic and above	0	Basic education (1-8)	2	Skilled manual/Clerical/Others	4	Retired	Self	2		Middle school certificate	3	Unemployed	1	36551- 48750	6	10	Upper Lower	1	5	3 and above	2	3	3 and above	2	35	23 and above	2	Education Work	1	1	0
78	68 and above	1	Female	2	9	Sinamangal	Brahmin/Chhetri	1		Widowed and divorced/separated	2	Joint	2	Alone and others	2	In laws	No education	1	No education	1	Unskilled manual	3		Self	2		Illiterate	1	Unemployed	1	48751- 97450	10	12	Lower Middle	2	5	3 and above	2	3	3 and above	2	35	23 and above	2	Education Work	1	1	0
73	68 and above	1	Male	1	9	Sinamangal	Janajati and others	2		Married/living together	1	Nuclear	1	With Spouse	1		Basic and above	0	Secondary (9-12)	3	Sales and services	2		Self	2		High school certificate	4	Clerical, Shop owner, Farmer	5	48751- 97450	10	19	Upper Middle	3	3	3 and above	2	3	3 and above	2	35	23 and above	2	Education Work	1	1	0
74	68 and above	1	Male	1	9	Sinamangal	Janajati and others	2		Widowed and divorced/separated	2	Nuclear	1	Alone and others	2	Brother	Basic and above	0	Basic education (1-8)	2	Professional/ technical/ managerial	1		Self	2		Middle school certificate	3	Unemployed	1	36551- 48750	6	10	Upper Lower	1	3	3 and above	2	2	2 and below	1	29	23 and above	2	Education	1	0	0
77	68 and above	1	Female	2	9	Sinamangal	Janajati and others	2		Widowed and divorced/separated	2	Nuclear	1	Alone and others	2	Daughter in law	No education	1	No education	1	Unskilled manual	3		Self	2		Illiterate	1	Unemployed	1	48751- 97450	10	12	Lower Middle	2	3	3 and above	2	1	2 and below	1	35	23 and above	2	Education	1	0	0
77	68 and above	1	Female	2	9	Sinamangal	Brahmin/Chhetri	1		Widowed and divorced/separated	2	Nuclear	1	Alone and others	2		No education	1	No education	1	Unskilled manual	3		Self	2		Illiterate	1	Unskilled worker	2	36551- 48750	6	9	Upper Lower	1	2	Below 3	1	2	2 and below	1	30	23 and above	2	Education	1	0	0
78	68 and above	1	Female	2	9	Sinamangal	Janajati and others	2		Widowed and divorced/separated	2	Nuclear	1	Alone and others	2	House help, sister's son	No education	1	No education	1	Unskilled manual	3		Self	2		Illiterate	1	Unskilled worker	2	48751- 97450	10	13	Lower Middle	2	2	Below 3	1	2	2 and below	1	30	23 and above	2	Education	1	0	0
79	68 and above	1	Female	2	9	Sinamangal	Janajati and others	2		Widowed and divorced/separated	2	Joint	2	Alone and others	2	In-laws family	Basic and above	0	Basic education (1-8)	2	Unskilled manual	3		Self	2		Primary school or Literate	2	Unskilled worker	2	48751- 97450	10	14	Lower Middle	2	2	Below 3	1	1	2 and below	1	35	23 and above	2	Education	1	0	0
83	68 and above	1	Female	2	9	Sinamangal	Janajati and others	2		Widowed and divorced/separated	2	Joint	2	Alone and others	2	Grandchildren	No education	1	No education	1	Unskilled manual	3		Self	2		Illiterate	1	Unemployed	1	36551- 48750	6	8	Upper Lower	1	3	3 and above	2	1	2 and below	1	37	23 and above	2	Work	0	1	0
70	68 and above	1	Female	2	9	Sinamangal	Janajati and others	2		Married/living together	1	Nuclear	1	With Spouse	1		Basic and above	0	Basic education (1-8)	2	Unskilled manual	3		Spouse and others	1		High school certificate	4	Profession	10	48751- 97450	10	24	Upper Middle	3	2	Below 3	1	2	2 and below	1	35	23 and above	2	Education	1	0	0
70	68 and above	1	Female	2	9	Sinamangal	Janajati and others	2		Married/living together	1	Joint	2	With Spouse	1		Basic and above	0	Basic education (1-8)	2	Unskilled manual	3		Spouse and others	1		Middle school certificate	3	Unemployed	1	36551- 48750	6	10	Upper Lower	1	2	Below 3	1	2	2 and below	1	30	23 and above	2	Education	1	0	0
71	68 and above	1	Male	1	9	Sinamangal	Janajati and others	2		Married/living together	1	Nuclear	1	With Spouse	1		Basic and above	0	Basic education (1-8)	2	Professional/ technical/ managerial	1		Self	2		Middle school certificate	3	Profession	10	36551- 48750	6	19	Upper Middle	3	5	3 and above	2	2	2 and below	1	25	23 and above	2	Education	1	0	0
71	68 and above	1	Female	2	9	Sinamangal	Janajati and others	2		Widowed and divorced/separated	2	Nuclear	1	Alone and others	2		No education	1	No education	1	Unskilled manual	3		Self	2		Illiterate	1	Unskilled worker	2	36551- 48750	6	9	Upper Lower	1	2	Below 3	1	2	2 and below	1	28	23 and above	2	Education	1	0	0
74	68 and above	1	Male	1	9	Sinamangal	Brahmin/Chhetri	1		Married/living together	1	Nuclear	1	With Spouse	1		Basic and above	0	Basic education (1-8)	2	Skilled manual/Clerical/Others	4		Self	2		Primary school or Literate	2	Clerical, Shop owner, Farmer	5	36551- 48750	6	13	Lower Middle	2	3	3 and above	2	3	3 and above	2	29	23 and above	2	Education	1	0	0
72	68 and above	1	Female	2	9	Sinamangal	Janajati and others	2		Married/living together	1	Nuclear	1	With Spouse	1		No education	1	No education	1	Unskilled manual	3		Spouse and others	1		High school certificate	4	Clerical, Shop owner, Farmer	5	36551- 48750	6	15	Lower Middle	2	2	Below 3	1	2	2 and below	1	25	23 and above	2	Education	1	0	0
71	68 and above	1	Female	2	9	Baburam sadak	Janajati and others	2		Married/living together	1	Nuclear	1	With Spouse	1		Basic and above	0	Basic education (1-8)	2	Unskilled manual	3		Spouse and others	1		Graduate or Post graduate	6	Profession	10	48751- 97450	10	26	Upper	4	3	3 and above	2	2	2 and below	1	25	23 and above	2	Education	1	0	0
71	68 and above	1	Female	2	9	Sinamangal	Brahmin/Chhetri	1		Married/living together	1	Nuclear	1	With Spouse	1		No education	1	No education	1	Unskilled manual	3		Spouse and others	1		Middle school certificate	3	Clerical, Shop owner, Farmer	5	48751- 97450	10	18	Upper Middle	3	5	3 and above	2	3	3 and above	2	30	23 and above	2	Education	1	0	0
70	68 and above	1	Female	2	9	Sinamangal	Janajati and others	2		Married/living together	1	Nuclear	1	With Spouse	1		Basic and above	0	Basic education (1-8)	2	Unskilled manual	3		Spouse and others	1		Graduate or Post graduate	6	Profession	10	≥ 97451	12	28	Upper	4	2	Below 3	1	2	2 and below	1	30	23 and above	2	Education	1	0	0
70	68 and above	1	Female	2	9	Sinamangal	Janajati and others	2		Married/living together	1	Nuclear	1	With Spouse	1		Basic and above	0	Basic education (1-8)	2	Unskilled manual	3		Self	2		Primary school or Literate	2	Unskilled worker	2	36551- 48750	6	10	Upper Lower	1	3	3 and above	2	3	3 and above	2	30	23 and above	2	Education Work	1	1	0
66	Below 68	0	Female	2	9	Sinamangal	Janajati and others	2		Married/living together	1	Nuclear	1	With Spouse	1		No education	1	No education	1	Sales and services	2		Spouse and others	1		Illiterate	1	Clerical, Shop owner, Farmer	5	36551- 48750	6	12	Lower Middle	2	4	3 and above	2	2	2 and below	1	19	< 23 years	1	Education	1	0	0
65	Below 68	0	Female	2	9	Sinamangal	Brahmin/Chhetri	1		Widowed and divorced/separated	2	Nuclear	1	Alone and others	2		Basic and above	0	Basic education (1-8)	2	Unskilled manual	3		Self	2		Primary school or Literate	2	Unskilled worker	2	36551- 48750	6	10	Upper Lower	1	2	Below 3	1	1	2 and below	1	20	< 23 years	1	Education	1	0	0
77	68 and above	1	Male	1	9	Sinamangal	Brahmin/Chhetri	1		Married/living together	1	Nuclear	1	With Spouse	1		No education	1	No education	1	Skilled manual/Clerical/Others	4	Retired	Self	2		Illiterate	1	Unemployed	1	48751- 97450	10	12	Lower Middle	2	3	3 and above	2	3	3 and above	2	35	23 and above	2	Education	1	0	0
70	68 and above	1	Female	2	9	Sinamangal	Brahmin/Chhetri	1		Married/living together	1	Nuclear	1	With Spouse	1		Basic and above	0	Basic education (1-8)	2	Unskilled manual	3		Spouse and others	1		Middle school certificate	3	Unemployed	1	48751- 97450	10	14	Lower Middle	2	2	Below 3	1	2	2 and below	1	30	23 and above	2	Education	1	0	0
70	68 and above	1	Female	2	9	Sinamangal	Brahmin/Chhetri	1		Married/living together	1	Nuclear	1	With Spouse	1		No education	1	No education	1	Unskilled manual	3		Spouse and others	1		Primary school or Literate	2	Clerical, Shop owner, Farmer	5	≥ 97451	12	19	Upper Middle	3	3	3 and above	2	2	2 and below	1	30	23 and above	2	Education	1	0	0
73	68 and above	1	Male	1	9	Sinamangal	Brahmin/Chhetri	1		Married/living together	1	Nuclear	1	With Spouse	1		Basic and above	0	Basic education (1-8)	2	Skilled manual/Clerical/Others	4	Retired	Self	2		Primary school or Literate	2	Unemployed	1	48751- 97450	10	13	Lower Middle	2	4	3 and above	2	3	3 and above	2	30	23 and above	2	Education	1	0	0
75	68 and above	1	Male	1	9	Sinamangal	Janajati and others	2		Married/living together	1	Nuclear	1	With Spouse	1		Basic and above	0	Secondary (9-12)	3	Professional/ technical/ managerial	1		Self	2		High school certificate	4	Profession	10	48751- 97450	10	24	Upper Middle	3	3	3 and above	2	3	3 and above	2	31	23 and above	2	Education	1	0	0
81	68 and above	1	Female	2	9	Sinamangal	Brahmin/Chhetri	1		Widowed and divorced/separated	2	Nuclear	1	Alone and others	2	Brother	No education	1	No education	1	Unskilled manual	3		Self	2		Illiterate	1	Unemployed	1	48751- 97450	10	12	Lower Middle	2	3	3 and above	2	2	2 and below	1	33	23 and above	2	Education Work	1	1	0
70	68 and above	1	Male	1	9	Sinamangal	Janajati and others	2		Married/living together	1	Nuclear	1	With Spouse	1		Basic and above	0	Basic education (1-8)	2	Sales and services	2		Self	2		Primary school or Literate	2	Clerical, Shop owner, Farmer	5	48751- 97450	10	17	Upper Middle	3	4	3 and above	2	2	2 and below	1	30	23 and above	2	Education Work	1	1	0
71	68 and above	1	Female	2	9	Panchakumari	Brahmin/Chhetri	1		Married/living together	1	Nuclear	1	With Spouse	1		No education	1	No education	1	Unskilled manual	3		Spouse and others	1		Middle school certificate	3	Unemployed	1	48751- 97450	10	14	Lower Middle	2	3	3 and above	2	3	3 and above	2	31	23 and above	2	Education Work	1	1	0
72	68 and above	1	Male	1	9	Sinamangal	Janajati and others	2		Married/living together	1	Nuclear	1	With Spouse	1		Basic and above	0	Basic education (1-8)	2	Sales and services	2		Self	2		Middle school certificate	3	Unemployed	1	48751- 97450	10	14	Lower Middle	2	4	3 and above	2	3	3 and above	2	31	23 and above	2	Education Work	1	1	0
77	68 and above	1	Female	2	9	Sinamangal	Janajati and others	2		Widowed and divorced/separated	2	Nuclear	1	Alone and others	2	Househelp	Basic and above	0	Basic education (1-8)	2	Unskilled manual	3		Self	2		Primary school or Literate	2	Unskilled worker	2	≥ 97451	12	16	Upper Middle	3	3	3 and above	2	2	2 and below	1	35	23 and above	2	Education Work	1	1	0
70	68 and above	1	Female	2	9	Sinamangal	Brahmin/Chhetri	1		Married/living together	1	Joint	2	With Spouse	1		Basic and above	0	More than secondary (13 and above)	4	Professional/ technical/ managerial	1		Spouse and others	1		Graduate or Post graduate	6	Profession	10	≥ 97451	12	28	Upper	4	4	3 and above	2	3	3 and above	2	32	23 and above	2	Education	1	0	0
70	68 and above	1	Female	2	9	Sinamangal	Janajati and others	2		Married/living together	1	Nuclear	1	With Spouse	1		Basic and above	0	Basic education (1-8)	2	Unskilled manual	3		Spouse and others	1		Graduate or Post graduate	6	Profession	10	48751- 97450	10	26	Upper	4	4	3 and above	2	4	3 and above	2	30	23 and above	2	Education Work	1	1	0
69	68 and above	1	Female	2	9	Baburam sadak	Brahmin/Chhetri	1		Married/living together	1	Nuclear	1	With Spouse	1		Basic and above	0	Basic education (1-8)	2	Unskilled manual	3		Spouse and others	1		High school certificate	4	Unemployed	1	48751- 97450	10	15	Lower Middle	2	2	Below 3	1	2	2 and below	1	20	< 23 years	1	Education	1	0	0
69	68 and above	1	Female	2	9	Sinamangal	Brahmin/Chhetri	1		Married/living together	1	Nuclear	1	With Spouse	1		Basic and above	0	More than secondary (13 and above)	4	Professional/ technical/ managerial	1		Spouse and others	1		Graduate or Post graduate	6	Profession	10	≥ 97451	12	28	Upper	4	3	3 and above	2	3	3 and above	2	31	23 and above	2	Education	1	0	0
71	68 and above	1	Male	1	9	Airport	Brahmin/Chhetri	1		Married/living together	1	Nuclear	1	With Spouse	1		Basic and above	0	Secondary (9-12)	3	Skilled manual/Clerical/Others	4		Self	2		High school certificate	4	Skilled worker	4	48751- 97450	10	18	Upper Middle	3	4	3 and above	2	2	2 and below	1	30	23 and above	2	Education	1	0	0
73	68 and above	1	Female	2	9	Sinamangal	Brahmin/Chhetri	1		Widowed and divorced/separated	2	Joint	2	Alone and others	2	Daughter in laws	No education	1	No education	1	Unskilled manual	3		Self	2		Illiterate	1	Unskilled worker	2	48751- 97450	10	13	Lower Middle	2	4	3 and above	2	3	3 and above	2	36	23 and above	2	Education Work	1	1	0
73	68 and above	1	Female	2	9	Sinamangal	Janajati and others	2		Married/living together	1	Joint	2	With Spouse	1		Basic and above	0	Basic education (1-8)	2	Unskilled manual	3		Spouse and others	1		High school certificate	4	Unemployed	1	36551- 48750	6	11	Lower Middle	2	3	3 and above	2	2	2 and below	1	29	23 and above	2	Education	1	0	0
70	68 and above	1	Female	2	9	Panchakumari	Brahmin/Chhetri	1		Married/living together	1	Nuclear	1	With Spouse	1		No education	1	No education	1	Unskilled manual	3		Spouse and others	1		High school certificate	4	Unemployed	1	48751- 97450	10	15	Lower Middle	2	5	3 and above	2	4	3 and above	2	35	23 and above	2	Education Work	1	1	0
60	Below 68	0	Male	1	9	Sinamangal	Janajati and others	2		Married/living together	1	Joint	2	With Spouse	1		Basic and above	0	Basic education (1-8)	2	Skilled manual/Clerical/Others	4	None	Spouse and others	1	Father	Primary school or Literate	2	Unemployed	1	36551- 48750	6	9	Upper Lower	1	2	Below 3	1	2	2 and below	1	25	23 and above	2	Education	1	0	0
60	Below 68	0	Male	1	9	Sinamangal	Brahmin/Chhetri	1		Married/living together	1	Nuclear	1	With Spouse	1		Basic and above	0	Basic education (1-8)	2	Skilled manual/Clerical/Others	4	Retired	Self	2		Middle school certificate	3	Unemployed	1	48751- 97450	10	14	Lower Middle	2	2	Below 3	1	2	2 and below	1	20	< 23 years	1	Education	1	0	0
84	68 and above	1	Male	1	9	Sinamangal	Janajati and others	2		Married/living together	1	Nuclear	1	With Spouse	1		Basic and above	0	More than secondary (13 and above)	4	Skilled manual/Clerical/Others	4	Retired	Self	2		Graduate or Post graduate	6	Unemployed	1	≥ 97451	12	19	Upper Middle	3	3	3 and above	2	3	3 and above	2	35	23 and above	2	Education	1	0	0
76	68 and above	1	Male	1	9	Baburam sadak	Janajati and others	2		Married/living together	1	Nuclear	1	With Spouse	1		Basic and above	0	More than secondary (13 and above)	4	Skilled manual/Clerical/Others	4	Retired	Self	2		Graduate or Post graduate	6	Unemployed	1	48751- 97450	10	17	Upper Middle	3	3	3 and above	2	3	3 and above	2	34	23 and above	2	Education	1	0	0
71	68 and above	1	Male	1	9	Sinamangal	Brahmin/Chhetri	1		Married/living together	1	Nuclear	1	With Spouse	1		Basic and above	0	Basic education (1-8)	2	Skilled manual/Clerical/Others	4	Retired	Self	2		Middle school certificate	3	Unemployed	1	48751- 97450	10	14	Lower Middle	2	3	3 and above	2	2	2 and below	1	30	23 and above	2	Education	1	0	0
69	68 and above	1	Female	2	9	Sinamangal	Brahmin/Chhetri	1		Married/living together	1	Nuclear	1	With Spouse	1		No education	1	No education	1	Unskilled manual	3		Spouse and others	1		High school certificate	4	Unemployed	1	48751- 97450	10	15	Lower Middle	2	4	3 and above	2	3	3 and above	2	30	23 and above	2	Education Work	1	1	0
68	68 and above	1	Female	2	9	Sinamangal	Janajati and others	2		Married/living together	1	Nuclear	1	With Spouse	1		Basic and above	0	Basic education (1-8)	2	Unskilled manual	3		Spouse and others	1		Middle school certificate	3	Unemployed	1	48751- 97450	10	14	Lower Middle	2	3	3 and above	2	2	2 and below	1	25	23 and above	2	Education	1	0	0
70	68 and above	1	Female	2	9	Sinamangal	Janajati and others	2		Married/living together	1	Nuclear	1	With Spouse	1		No education	1	No education	1	Unskilled manual	3		Spouse and others	1		Primary school or Literate	2	Clerical, Shop owner, Farmer	5	48751- 97450	10	17	Upper Middle	3	3	3 and above	2	3	3 and above	2	35	23 and above	2	Education	1	0	0
61	Below 68	0	Female	2	9	Sinamangal	Janajati and others	2		Widowed and divorced/separated	2	Nuclear	1	Alone and others	2	Brother	Basic and above	0	Secondary (9-12)	3	Unskilled manual	3		Spouse and others	1	Older brother	High school certificate	4	Clerical, Shop owner, Farmer	5	48751- 97450	10	19	Upper Middle	3	2	Below 3	1	2	2 and below	1	25	23 and above	2	Education	1	0	0
72	68 and above	1	Male	1	9	Airport	Brahmin/Chhetri	1		Married/living together	1	Nuclear	1	With Spouse	1		Basic and above	0	Secondary (9-12)	3	Skilled manual/Clerical/Others	4	Retired	Self	2		Middle school certificate	3	Unemployed	1	48751- 97450	10	14	Lower Middle	2	5	3 and above	2	4	3 and above	2	35	23 and above	2	Education	1	0	0
72	68 and above	1	Female	2	9	Baburam sadak	Brahmin/Chhetri	1		Married/living together	1	Nuclear	1	With Spouse	1		Basic and above	0	Basic education (1-8)	2	Unskilled manual	3		Spouse and others	1		High school certificate	4	Unemployed	1	≥ 97451	12	17	Upper Middle	3	3	3 and above	2	2	2 and below	1	25	23 and above	2	Education Work	1	1	0
70	68 and above	1	Male	1	9	Sinamangal	Janajati and others	2		Widowed and divorced/separated	2	Nuclear	1	Alone and others	2	Nephew	Basic and above	0	Basic education (1-8)	2	Skilled manual/Clerical/Others	4	Retired	Self	2		Middle school certificate	3	Unemployed	1	48751- 97450	10	14	Lower Middle	2	2	Below 3	1	2	2 and below	1	30	23 and above	2	Education	1	0	0
80	68 and above	1	Female	2	9	Sinamangal	Brahmin/Chhetri	1		Widowed and divorced/separated	2	Nuclear	1	Alone and others	2	Daughter in laws	No education	1	No education	1	Unskilled manual	3		Self	2		Illiterate	1	Unemployed	1	≥ 97451	12	14	Lower Middle	2	4	3 and above	2	2	2 and below	1	40	23 and above	2	Education Work	1	1	0
[truncated: 35 more columns]
