# Supplementary material for: Depression among older parents’ and their associated factors after adult children’s migration: A mixed method study in an urban setting of Kathmandu Metropolitan City
Source: PLOS Ment Health. 2026 May 5;3(5):e0000239. doi: 10.1371/journal.pmen.0000239 (PMC13143126; doi:10.1371/journal.pmen.0000239)
Supplement: S1 Codebook — (XLSX) [file pmen.0000239.s002.xlsx]

## Sheet: Code List
S.N.	Themes	Categories	Codes	Reference
1	Migration and Communication
		Place of migration
			North America
			Europe
			Australia
			Asia
		Reason for migration
			Education
			Work
			Marriage
			Rising desires/aspirations
			Better facilities/Earnings
			Poor economic situation of country
			Irresponsible national government
			Lack of employment opportunities nationally
			Lack of job safety
		Threats of migration
			Only elderly/disabled population reside
			Emptying population
			Country perishment
			Vacant educational institutions
		Length of migration
			Less than 5 years
			5-10 years
			11-15 years
			More than 15 years
		Communication interval
			Everyday
			Few days a week
			Once a week
			Less than once a week
			Based on convenience/leisure
		Means of communication
			Internet apps
			Cyberbooth phones in the past
			Emails/Letters
			Ease due to internet
		Frequency of visits
			Every 1-2 years
			No visits
			Self visits
			As per their feasibility
2	Physical well-being
		Physical impacts
			Accidents
			Chronic diseases
			COVID-19
			No any
			No any: Old chronic diseases
3	Emotional and mental well being
		Mental health impacts
			Feeling of solitude
			Not wish children to go
			During natural disaster/Pandemic
			Worries/Anxiety
			Worries: No phone calls
			Stressed: Children's illness
			No any: Devotional activities
			No any
		Depression
			Perceived absent
			Increased when ill
			Feeling of empty life
			No feeling of empty life
			Laziness present
			Laziness absent
			Good spirit
			Afraid of bad happening
			Not afraid of bad happening
			Happy
			Unhappy
			Prefer to stay home
			Doesn't prefer to stay home
			Existence of memory problems
			Memory problems: Age related
			No memory problems
			Worthless feeling
			Worthless feeling absent
			Energetic
			Reduced energy
			Hopeless feeling
			No hopeless feeling
			Feeling others better off
			No feeling of others better off
			Past diagnosis
			Life satisfaction: Yes
			Life satisfaction: No
			Activities/Interest: Activities dropped
			Activities/Interest: Dropped due to retirement
			Activities/Interest: No change from past
		Loneliness
			Present
			While staying alone
			Temporarily following migration
			Due to spouse's death
			Aggravated when ill
			Going to hospitals
			Aggravated during festivities
			Present but not significantly
			Festivals feel dull
			Absent even during festivals
			Absent due to busy schedule
			Absent: Spouse presence
			Lack companionship
			No feeling of lacking companionship
			Measures: Dogs as companion
			Left alone/Abandoned feeling
			No feeling of abandonment
			Perceived absent
			Absent: Constant contact
			Absent: Still able to work
			Absent: Frequent visits
			Absent: Joint family
			Perceived to increase in future
		Emotional impacts
			Certain of being unhappy
4	Challenges
		Financial	Present
			Absent
		Emotional	Present
			Spouse's death
			No any
5	Expectations
		Financial expectations
			Present
			Fulfilled without expectations
			Not needed
			No any
		Emotional expectations
			Present
			Having family together
			Already provided
			Not needed till date
			No any
		Ageing support
			Expect children to return
			Wish one child stay together
			Do not expect children to return
			No expectation: Certain of them not returning
			No expectation: Country's poor situation
			Self migration abroad
			Request to come abroad
			Unable to say abroad
			Arrange elderly care homes
			Arranged care taker
		Relative/Community support
			Present
			No any
			Not needed till date
		Expect frequent visits
			Present
			Often self visits
			Already present
			Difficult to manage
			No any
		Other expectations
			Children's accomplishment
			Good family life
			No any
			No any: Fear of disappointment
			Children to get married
6	Recommendations
		Advice to empty nests
			Seek support from others
			Not send children abroad
			Self care/motivation
			Being understanding/considerate
			No alternative than to endure
			Save money for self
			Go and live with children
		Government role
			Creating job opportunities
			Set pay scale based on qualification
			Industrial/Business establishment
			Elderly care facilities establishment
			Policy changes
			Proper implementation of policies
			Change/Improve education system
			Employment creation through private businesses
			Improve health access/sector
			Monarchy restoration
			No expectations
		Club formation
			Necessary
			Necessary: Grief sharing
			Necessary: Time consumption
			Necessary: Self peace/Happiness/Reduced loneliness
			Not necessary: Not feasible in urban area
			Elderly bhajan group present
		Elderly allowance
			Necessary
			Sufficient
			Insufficient
			Requirement of categorization
			Requirement of increment
			Need to increase: Cutting down unnecessary allowances
			Reduce age eligibility

## Sheet: Codebook
S.N.	Themes	Categories	Codes	IDI_1	IDI_2	IDI_3	IDI_4	IDI_5	IDI_6	IDI_7	IDI_8	IDI_9	IDI_10	IDI_11	IDI_12	IDI_13	IDI_14	IDI_15	IDI_16	IDI_17	IDI_18	IDI_19	IDI_20	IDI_21
1	Migration and Communication
		Place of migration
			North America			He went to Canada.	He's been in America for about 15 years now. Initially, he was in Minnesota, but now he's moved to California. Her husband had already gone to America, and she got her green card after she arrived there. Two years later, her husband got his green card, and they both became American citizens.	I have three daughters. The eldest daughter must have be gone for about 24 years. And she went to America and is still there.	She also went to the US after completing her 12th grade.		America. Both of them went to America. They now live two hours apart when travelling by plane.		I: Which country did he go to? P: America.	I have two children. My son is a doctor and my daughter is an engineer. My daughter is in the United States and my son is in Canada.	Otherwise, He is my only son and there was no real need to go. My daughter-in-law is also teaching in Texas.	My daughter went abroad in the year 2065. After graduating with her undergraduate degree, she spent 3 months looking for a job and landed a position at a large American company called AIG. She performed well and was able to secure a green card.	Well, it was mainly for studies. Both of my children went to California, America.	My son first went to America on a student visa. Then he got married and went to Canada. My daughter also said that she would go there as her brother went too.		All 3 of them are abroad in different places. The youngest is in America, the eldest is in Finland, and the middle one is in Canada.	Yes. My younger daughter has been in Canada for seven years now. She lives in Canada with her husband and two children, and now she has completed eight years there.	The eldest son went abroad about 12-14 years ago. He is in Finland. The youngest son is in America and the middle son is in Canada. He lived in Dubai for 4 years and it has been 1 year since he moved to Canada.	My eldest son is in America, we have also been there.
			Europe												Scotland. One daughter is also in Scotland, and another daughter is in London.					All 3 of them are abroad in different places. The youngest is in America, the eldest is in Finland, and the middle one is in Canada.		The eldest son went abroad about 12-14 years ago. He is in Finland. The youngest son is in America and the middle son is in Canada. He lived in Dubai for 4 years and it has been 1 year since he moved to Canada.
			Australia									I have two daughters. Both have gone abroad. Both of them are in Australia. One is in Sydney and the other is in Brisbane.							They went to Australia, both of them. One is in Sydney and one is in Brisbane.				My younger son is in Australia, and we have been there too. Now, there are so many people there, it feels like I am in Nepal there. Wherever you go, you meet so many Nepali people, especially in Sydney.
			Asia																					He has gone to China.
		Reason for migration
			Education	It's been 2 years. He went there for study, for higher education.	They went for the sake of education. They studied, and now they have completed their master's degrees. Now they're working after completing their studies. I: What was the reason for them to go for studies? P: Ah, it was for the sake of education.		My son went abroad for his education.	Well, the eldest one wanted to study medicine, and we didn't have the money to send her, so she thought she would go abroad, earn money, and study. She studied while working and took out a loan.	I: So, all three of them went abroad for studies? P: Yes, for studies after completing their 10+2. Yes, they went after completing their 10+2. My eldest daughter didn’t want to study here at all. She had studied outside from home since childhood.	Now, children in today's generation consider education abroad is considered much better compared to education here, right? Not only my son, many sons and daughters have gone before him, right? I even felt bad when my son went abroad. Why did he go to others country? I wish he had stayed here, studied here. I really wished that he would spread the knowledge gained here to others in our own country…	My older daughter... she went abroad because she wanted to study there. My younger daughter went 2 years ago. She also wanted to go abroad to do her masters, and now she has completed it.	The main reason for going abroad is to study, right? They went there to study, studied well, and now they have even obtained PR and taken citizenship.	My son went abroad to study.	My daughter went to do her MD, and my son went to pursue a master's degree. He went to Canada to do a course in urban planning. I: I see, so both of them went abroad for education? P: Yes, it was for educational purposes, for academics.	He went there for studies.	Yes, it has been. My son studied in Budanilkantha and got an A-level. A year later, he went to Columbia University on a full scholarship and completed his undergraduate degree. We only had to pay for his plane ticket. The university provided everything else, including tuition, room, and board. My son... it's been 8 years he’s gone abroad. Yes, they went primarily for studying. My daughter went fo…	Well, it was mainly for studies. Both of my children went to California, America.	My son went to America to study, his wife was staying at Canada and after her got married here, his wife was there at Canada so he also went there. Now my daughter has also gone there on a student visa because her brother is there.		My youngest son is in Texas, America. He's been gone for 7-8 years too. He went there to study IT.		P: Two of them went to study. I: Who do you mean by 2 of them? P: The eldest and the youngest went to study.	They went to study, and after studying, they settled there. Now, after not coming back for so long, they have been settled down there.
			Work			The elder son went there for work. And the younger one said he would go to support his son and daughter-in-law and study.														I: Did all three of them go abroad to study? P: No, my middle son studied diploma in hotel management at Quest and worked at Hyatt for a while after that. But he didn't like it very much so he went to Dubai on a tourist visa and worked there for 2-3 years. Now he has moved to Canada. He went there for work and the other two sons went there to study.		The eldest and the youngest went to study. The middle one went to Dubai. He studied hotel management here and worked in a hotel in Lazimpat for 2 years. Then he went to Dubai. He was planning to stay in Dubai for 2 years but then the pandemic happened and he had to stay for 4 years. He couldn't come back because of the pandemic. And when he came back here, he had already arranged everything to go…
			Marriage				My daughter, on the other hand, went abroad after getting married.								(laughs) Well, my daughters are already married and settled abroad.
			Rising desires/aspirations	Well, everyone's desires and aspirations are a bit higher these days. Every year... the government is indeed providing services and facilities to people to a greater extent. Now, Nepalis also have good services and facilities, but they still have higher expectations, more than what Nepal currently provides. What else can be expected when they have such high hopes? They hold onto their hopes and a…		Even people from successful family is going, what is lacking for that secretary officer? Look at him. Is anything insufficient for him? There's such a big house but it's empty... there are only two boys working. There's no one, he is also coming from Australia tomorrow. There's no one else, his wife passed away, his son is in Australia, even the daughters are married and living in Australia. Do y…														But now the trend is, one person has gone abroad, another one also went and what would I do here? They see their friend’s buying car, and showing off that’s why they also go. Talking about food, they don’t get balanced diet there like here, they just eat bread. There is struggle for 8-10 years, but when you look at the environment, it is top-notch, clean, and you buy a car even if you have to tak…	Nowadays, wherever you go, to the village, to the mountains, to the city, every household has at least one child or daughter abroad. It seems that the children are greedy to go abroad because they think they will get better education and income in developed countries.
			Better facilities/Earnings	Everyone wants to earn more, wherever there are better facilities, people go there, that's the trend of the world, not just in Nepal.				Now, looking at the current political situation, the situation here is not suitable for living, isn't it? People want to be in a better place, live in a better place, earn a living, and their livelihood is good, so there is nothing particularly negative.	There is a water problem, so the children don't come because they have been living in a well-facilitated place. There is no gas problem, no water problem, no electricity problem and no cold problems.					My husband was a politician and we didn't have a living standard at home, we had a reputation but no reality. Tomorrow we would have kids and the children will not have enough to eat here; we have land but we had to find a way to make monthly payments. My salary as a teacher was not enough, Kathmandu was expensive, and I wanted to put my children in a good school							Not necessarily for studies... My daughter, even when she was in Kathmandu earlier, had put her baby in the playgroup of a well-known school here, and she was charged around one and a half to two lakhs by the administration there. After that, she thought I cannot do anything staying here, I cannot provide the lifestyle my child deserves. So, she obtained Permanent Residency (PR) in Canada and wen…
			Poor economic situation of country		In this situation, the government should enable educated individuals to work in their own country, right? For the economic condition of the country, now the government needs to take action on its own. However, it is not such a situation in our country, everyone is pushed to go outside, isn't it?			Well, the thing is, this country is... because of the bad politicians, the industries and businesses in the country have not been doing well, so people have been going abroad. Now, because of the wrong policies, the country is in a bad state, and there is no way to calculate how much money is being lost. They say that the country will sink today or tomorrow, the economic situation is unstable, an…
			Irresponsible national government				Our country's... there are so many things that are unsatisfactory, people in the government are not educated but rotten. I would say this even to the Prime Minister as well. Because they have to be able to control, they have to be capable, not just talk.	Well, the thing is, this country is... because of the bad politicians, the industries and businesses in the country have not been doing well, so people have been going abroad. Now, because of the wrong policies, the country is in a bad state, and there is no way to calculate how much money is being lost. They say that the country will sink today or tomorrow, the economic situation is unstable, an…							He already has sons. He already has two children, and he had at Buddha Air but it was not even enough to provide him with pocket money. If our government was good, if our leaders were good at running the country, then there wouldn't be a necessity for anyone's children to go to another country for employment. The main reason is that, if the top is corrupt, if the leaders themselves are like that,…						Overall, it seems to me that there is no stable government in the country and whoever comes to the government, they only go into politics to eat money. We, the people, are also the same, we keep electing the same person and putting him in that position. I hope that there will be employment in the country, that the children will not have to go abroad. But so far, it is not possible with the old th…
			Lack of employment opportunities nationally					The problem is that there are no jobs here. If there were good jobs and opportunities for development, then no one would have left. Only a few people would go abroad. But there are no industries or businesses here. Everything there were has been shut down. That's why people are leaving.	Industries and businesses are closed, factories, educated people are not able to utilize them. If it was better here, she has done her Masters, she would have got something here? Did she have to live in America after studying IT? There are so many sons and daughters like mine. Tomorrow, you will do your Masters, submit your thesis, and do your PhD, but where will you find a good job tomorrow? Is …	Even now, many nurses who have studied in Nepal are going abroad because they are not getting jobs here. Now, many of our daughters are going abroad, suffering, and many are not getting jobs abroad either.	Children have not been able to do anything here, what would they do by staying here. Now, let's say, you have studied this much and if you don’t get a good job then you have to go abroad. You have to go even if you don’t want to. You are compelled to go abroad.				My son went abroad recently. There is nothing here in Nepal, no jobs according to studies, no income according to jobs. And after getting married, the responsibilities and problems increase, the salary here won’t even be enough for a pocket money, what to do? So, he had to go, that's all.	It's not easy to find decent work in Nepal. That's why I don't really expect them to come back. After my son finished his college, he stayed her in Nepal for a year and came back, but he couldn't find a good job. He said after all his studies, people were only offering him 15-20 thousand rupees a month. He didn't want that kind of work.					Because we parents know how much hard work, we have to do to raise our children and even after that, when they finish their higher education, their first priority is to get a job. When they go looking for a job, it is difficult to find one, and when they don't find one, they start to think that I have a family, I can't do anything here, I have to go abroad. Talented children who have studied so m…
			Lack of job safety											They saw their future abroad. My son says, is a doctor safe and secure in Nepal? How much is the salary? Isn’t there any risk here? That is how he convinced me to go abroad. So how can we not let him go?
		Threats of migration
			Only elderly/disabled population reside						Why do so many people have to go abroad for work, even for labor work? Are there any young people left except for the old men and women? Nepal has become an old age home.			This condition is very devastating for the government because all the young people have gone abroad. Our Nepal is now becoming like an old age home. Because there is no work, there are no people to carry the dead. Some people go to Malaysia after studying a little, some come to Kathmandu, there are no people to carry the dead in the hills.	If things continue like this, there will be no one left in our country except the elderly. And then what will happen to our nation in the future? There will be enormous problems.		But the situation of the country is not just ours, there is no one even in the lower class. Look, all the villages are empty. There is no one except the elderly and children, so many people go and have even died abroad.		Now, if you look around Kathmandu, there are hardly any young people like you; it's mostly older people.		Now, only old people like us are left living in Nepal. They would have stayed here if there was good employment. Now, what can we do when the government is like this?		Now there is a little hope that the new ones will come and do something. Now we have to think about this issue otherwise there will be no one left in Nepal except the disabled and elderly men and women in the next 10-12 years. There will be no one except the helpless old men and women.
			Emptying population				Well, if it continues. If this situation continues, Nepal will be empty in a few years.					This condition is very devastating for the government because all the young people have gone abroad. Our Nepal is now becoming like an old age home. Because there is no work, there are no people to carry the dead. Some people go to Malaysia after studying a little, some come to Kathmandu, there are no people to carry the dead in the hills.			But the situation of the country is not just ours, there is no one even in the lower class. Look, all the villages are empty. There is no one except the elderly and children, so many people go and have even died abroad.		The government has to arrange employment for everyone according to their qualifications anyhow, otherwise the country will be empty.			Now the village is deserted. We still have land in the village, but all we do is look at it. After that we came to the city. Now we are in a situation where we have to shift again. Now the situation is that even Kathmandu itself is going to be empty. Mentally, overall, if you look at the village yesterday, the culture, we don't get it now. The village is empty. We have to call people from Kathman…
			Country perishment				If we continue like this, tomorrow China will take it all, now they have surrounded us everywhere, tomorrow we will become Indians, so to live in Nepal, to be Nepali,							Compared to last year, next year, next year, international migration will keep increasing and the country will perish.						This is not just the case with my family, but with the whole country. Now 90% of the children are abroad, and when they go there, the relationship kind of breaks. Now we have contact with our children, but tomorrow their children will say that we are from this place, and the relationship will be broken. Personally, I feel that we are not only losing our families, but also our national identity an…
			Vacant educational institutions											The Nepal government should think about it! Think about it! This is atrocious. I say that in 2-4 years there will be no students studying in this university. Even now, our professors are worried.
		Length of migration
			Less than 5 years	I: When did your son go abroad, and for what purpose did he go? Can you tell us a little about that? P: It's been 2 years							I have two daughters. The elder one went 7 years ago, and the younger daughter went 2 years ago.	It's been about 10 years since my eldest daughter went, and 4 years since my youngest daughter left.		It's been about 10 years since my son went, and about 2 years for my daughter.	My son went in Magh, 1 year ago.									P: It has been a year since my son left. I: Had he not gone abroad before that? P: No, he hadn't. He went to India to study. I: So he went to India, right? How long did he stay in India? P: He stayed there for 3 years.
			5-10 years			Both of my sons went abroad. The elder one went in the year 2054. The other son went when in the year 2071.	I: And how long has it been since she went there? P: It has been 7 years since she went there.			My son went in 2071, on Falgun 2. I: It's been 9 years? P: Yes, it's been 9 years.	I have two daughters. The elder one went 7 years ago	It's been about 10 years since my eldest daughter went,		It's been about 10 years since my son went		Yes, it has been. My son studied in Budanilkantha and got an A-level. A year later, he went to Columbia University on a full scholarship and completed his undergraduate degree. We only had to pay for his plane ticket. The university provided everything else, including tuition, room, and board. My son... it's been 8 years he’s gone abroad.			Yes, both of them have gone. The older one went 20 years ago and the younger one went 5 years ago.	My youngest son is in Texas, America. He's been gone for 7-8 years too. He went there to study IT.	Yes. My younger daughter has been in Canada for seven years now. She lives in Canada with her husband and two children, and now she has completed eight years there.	I: Along with Dubai? P: Yes, it has been 5 years. The youngest son went abroad around 8 years ago, about 9 now.
			11-15 years				My son went abroad for his education. He's been in America for about 15 years now.								It’s been much that my daughters went. One daughter went about 22-23 years ago. And the other is also married... it’s been more than 10 years.		It's been a long time. It must be 13-14 years ago.	It's been a long time since my son left, 17-18 years. It's been 13 years since my daughter left.				The eldest son went abroad about 12-14 years ago. He is in Finland. The youngest son is in America and the middle son is in Canada. He lived in Dubai for 4 years and it has been 1 year since he moved to Canada.
			More than 15 years		It's been many years since my sons and daughters went abroad, it's been around 25-30 years.	Both of my sons went abroad. The elder one went in the year 2054		I have three daughters. The eldest daughter must have be gone for about 24 years. And she went to America and is still there. They are also there. The second one went two years after the eldest, and the youngest went two years after that. They all went abroad within six years.	My eldest daughter went 23 years ago, my middle daughter went 22 years ago, and my youngest one went 19 years ago.				In 2007. It's been a long time, 16-17 years.		It’s been much that my daughters went. One daughter went about 22-23 years ago.	My daughter went abroad in the year 2065. After graduating with her undergraduate degree, she spent 3 months looking for a job and landed a position at a large American company called AIG. She performed well and was able to secure a green card.		It's been a long time since my son left, 17-18 years.	Yes, both of them have gone. The older one went 20 years ago	It's been about 16-17 years since the eldest one left. Initially, we sent all of them abroad by collecting all of our financial resources.			It's been almost 20 years. It's been 15-16 years.
		Communication interval
			Everyday				Well, we talk on the phone every day now, we talk on the phone on their holidays. We talk every day, sometimes with our son and sometimes with our daughter.		We talk every day through FaceTime and Messenger. We also talk through FaceTime.		Initially, there were some worries when my children went, but now I communicate with them twice a day every morning and evening. I talk to them every day. Now, without them... they are my heartbeat, they are my breath. For me, my daughters are like my sons, like my gods. They have taken turns. The younger one calls me in the morning and the older sister calls me in the evening.	We talk almost daily even if I don’t call, they talk to their mother every day. I keep going outside but their mother stays at home, and there are two small grandchildren, we call them to at least to talk to them.	I: And do you talk almost every day now? P: I do, every day.	They call me themselves, every day morning and evening. I do, yes. Only when I am busy that doesn’t happen, otherwise when they know I am free they call me themselves even before I call them. One would do it in the morning and the other would do it in the evening.					I: And now, how often do you communicate with them? P: We talk every day.	I: And how do you keep in touch with them? Viber, messenger? P: Viber and messenger. We talk every day, every moment.		I: And how do you keep in touch with your sons and daughters? P: We talk on the phone every day. I: All three of them? P: Yes, all three of them.
			Few days a week	We have daily contact. It's like a daily phone call, every one or two days.		Communication is good. The son calls almost every day		No, not every day. We talk when we can, sometimes every 2-4 days. Sometimes we talk once a day, and sometimes we don't talk for 4-5 days.		It's not every day. He has his duties throughout the week. Sometimes, he gets a day off on Saturdays... or he takes leave, which might be on a Saturday or Sunday. There's only one day off per week, but we still chat regularly. After 2-3 days, I start to panic, and then I ask him how he's doing.					I: Do you talk to them every day? P: Yes, we talk almost every day. All of my children are very honest. We talk every 2-4 days. There is not time to talk every day. It's not like that abroad, is it?	I usually keep in touch with my daughter. Every day, there might be a gap sometimes, like 2-3 days, when she might be busy. If not, we at least exchange a few words every day, even if it's just for 5 minutes.		Sometimes, when I have time, I call them every day but then I think that they don't have time so why should I call every day? And then I thought I would ask them how they are every 2-3 days. If I don't call them in 2-3 days, they call me themselves.					We talk on the phone every day. Now, it's like this, they have to find time too, and they talk whenever they get time. Now, there is nothing to talk about every day. Now it happens 2-3 times a week.	Every two or three days. We talk 3-4 times a week.
			Once a week			When they find time for it, they say they are quite busy now that they have sons and daughters. They say the daughter-in-law also has work, the son also has work, and they only get to talk occasionally, maybe once a week.											Not every day, but they have a holiday on weekends, on Saturdays. At that time, we talk, night time here and morning for them.			I don't talk to my youngest son that much. He has become vegan after going abroad and lives in his own world. He is keeping his hair long, not eating meat or fish, and nature's gifts are his world. We talk every 7-8 days. If there is no phone connection at that time, I call him once or twice from here.	Not every day. They are both very busy and our timetables don't match. So, we usually talk once a week and then we say hello through messages.
			Less than once a week													I usually keep in touch with my daughter. Every day, there might be a gap sometimes, like 2-3 days, when she might be busy. If not, we at least exchange a few words every day, even if it's just for 5 minutes. With my son, there might be a gap of around 15 days. I messaged him recently, and he replied saying he's a bit busy, juggling work and studies.
			Based on convenience/leisure		Sometimes, in the afternoon when there's leisure time, we talk, as well as whenever they also have some free time, we communicate then. If they're busy, it's not usually every day. If they're not busy, they'll call whenever they can.											With my son, there might be a gap of around 15 days. I messaged him recently, and he replied saying he's a bit busy, juggling work and studies. When I message him, he says he'll reply when he has free time. And after that, we had a conversation, and everything seems fine till now.		I talk to my daughter almost every day, but my son only calls when he is free as he has to look after his child after coming back in the evening.
		Means of communication
			Internet apps	Right now, we use Messenger. We also communicate over the phone.	Yes, nowadays it's mostly through Viber, Messenger, and similar platforms.		We mostly use Messenger and Viber.	After Facebook came out, we started using Messenger, Viber, and FaceTime.	We talk every day through FaceTime and Messenger. We also talk through FaceTime.	Nowadays, there are social networks like Messenger, Viber, and such, so I communicate with him using these platforms.	I: How do you usually talk to them? P: Through Messenger.	I: Yes, what about Viber, Messenger? P: Messenger, Viber, sometimes WhatsApp.	Now, everyone has a mobile phone. Now, we do video calls on FaceTime. We also chat on Messenger, Viber, and WhatsApp.	I: And do you communicate through Viber, Messenger, etc.? P: I mostly use Messenger.	I: Do you talk to them through Viber or Messenger? P: Yes, yes.	We mostly talk through WhatsApp. I usually talk to my daughter through Messenger, and my son through WhatsApp.	They usually call us. Back then, there weren't many mobile phones, so they used to call us on the landline. Now, with the convenience of Viber and Messenger, we can just sit and talk.	I: What do you talk through? P: We talk on Messenger and Viber.	We talk on the phone. At first, there was no phone, but now we talk on Messenger. We used to go to the cyber cafe and she used to call us herself.	I: And how do you keep in touch with them? Viber, messenger? P: Viber and messenger. We talk every day, every moment.	I: Through apps like messenger? P: Yes, through messenger.	Um, yes, we communicate through Messenger, we talk frequently with our sons.	Sometimes we do it on Viber, sometimes on Messenger.	P: By phone call. It's easy now. I: So mostly through Viber, Messenger? P: Yes, Viber, Messenger, WeChat.
			Cyberbooth phones in the past		Even without the internet, there were phones, after they went, there were phones, communication happened through phone calls even without the internet.			At first, we used to talk on the phone. Even before there were phones, we would go to the cyber cafe and talk on the phone. Now we don't do that anymore.				Nowadays, we live in the era of the internet. Initially, it was quite difficult. We had to go to cyber cafes to make phone calls, which cost a lot of money and time. We were unsure whether we would be able to meet or not.	At that time, it was the era of landlines, not mobile phones like today. We used to go to the public phone booth and talk once a week.				They usually call us. Back then, there weren't many mobile phones, so they used to call us on the landline.		We talk on the phone. At first, there was no phone, but now we talk on Messenger. We used to go to the cyber cafe and she used to call us herself.				No, there wasn't. It was so difficult. You had to go outside to make a phone call. At that time, sometimes it would connect and sometimes it wouldn’t, it wasn't as easy as it is now.
			Emails/Letters		Well, after we went, through phone calls, emails, letters; in today's age, there's no shortage of communication methods. We used to communicate at certain times, sometimes they would come here, sometimes we would go there, that’s how we keep in touch	At that time, it was very hard to communicate to Qatar? There wasn't any Viber, Messenger or anything like that back then, right? We had to write letters and communicate through letters
			Ease due to internet		Nowadays, communication mostly happens through the internet.	And now... after the mobile phones came, we communicate through phones. There weren't such conveniences back then, it was quite difficult.				It's not like the old days now. Nowadays, with Facebook, Messenger, you can see everything they're doing, it's not like before where you had to wait for letters, it would take so many days. Nowadays, these social media platforms have become great mediums, providing support.		Nowadays, we live in the era of the internet. Initially, it was quite difficult. We had to go to cyber cafes to make phone calls, which cost a lot of money and time. We were unsure whether we would be able to meet or not. But now, having internet at home, we can communicate whenever we want. Anyway, we talk every day.					They usually call us. Back then, there weren't many mobile phones, so they used to call us on the landline. Now, with the convenience of Viber and Messenger, we can just sit and talk. Well, if there's something important to discuss, they'll call whenever they can. Otherwise, they send messages, and then we talk accordingly. Communication has become much easier now, so we're in touch more frequent…				Well, thanks to the internet, we can talk.		No, there wasn't. It was so difficult. You had to go outside to make a phone call. At that time, sometimes it would connect and sometimes it wouldn’t, it wasn't as easy as it is now. Now, it feels like you miss them, you can see them face-to-face if you want to. So, it does not even mean a big thing these days.
		Frequency of visits
			Every 1-2 years		They come here once in a while, maybe once a year or once every one and a half years.	And even if he can't come for a year or two, he still comes every 2 years. Qatar is quite nearby, isn't it? He comes maybe once in two years or so.
			No visits
			Self visits												The children always tell us to come there but it's hard for us to travel. We have already been there 3 times, I feel how many times do we have to go?
			As per their feasibility			It is quite difficult for the younger son. It's been two years since he came last. He left after completing 1-year rites of his father, his father passed away three years ago. I ask him when are you going to come son? But it is very difficult to come as he has kids. So, I cannot even tell me to come visit me. He had come with so much difficulties last time. He was so busy whether to take care of …
2	Physical well-being
		Physical impacts
			Accidents			Well, there was an accident once, but nothing else. I slipped and hurt my leg, but I didn't tell my son about it. (laughs) They worry too much, my husband was also there at that time and I recovered by taking care of myself at home.
			Chronic diseases							Now I'm worried because he's alone abroad, and I've even developed diabetes. I'm also taking medicine for diabetes because of the stress.		I didn't have much high blood pressure. My pressure increased after my elder daughter's child was born and my wife went there to stay for 6 months... I was here, my wife was abroad. What happened at that time was... my pressure increased while she was staying there for 6 months, and the doctor told me that it's genetic, my father had it too, and my brothers everyone has it too, and that it's bett…		Yes, there was increased blood pressure. I already had high blood pressure before, but if something happened to them, it would increase my blood pressure. They would tell me not to elevate my blood pressure. And I tried to control myself; I didn't worry too much, I tried to be strong.		The pressure has always been there, ever since they left... It's been there since my children went abroad. When my daughter left, I was younger then. Now, I do have some pressure, I have thyroid issues too. But it's manageable; I take medication for that.		I keep getting sick every time, I'm always sick. But once I had a heart problem and was admitted to the hospital, my son came and went back after I recovered. I had an angioplasty and he stayed for a month and went.				P: I have diabetes, and sometimes it gets a little difficult. At that time, I feel a bit uneasy. I: Can you elaborate on that? P: Now, where the children are and I have been afflicted with such a disease. And there's fear about what might happen. (crying sound) Diabetes is such a disease; even a slight increase can lead to a significant rise, and it feels very bad. And now, it's a bit severe, and…	P: I only take medicine for my osteoporosis. My blood pressure is slightly high, so I take a low dose of medication for that. Other than that, there's nothing. They are happy in their place, and we are happy in our place. I: Did you start taking medication for your blood pressure after your children went abroad or was it already present when they were here? P: Yes, it started later. It's been abo…
			COVID-19				I: And has your physical health been affected much since your children went there? [cross talk] P: Yes, I got COVID-19 recently and had to stay in the Nobel Hospital for 16 days.													I haven't experienced anything like that yet. I just suffered a lot during COVID. I haven't even taken any other medicine other than that.
			No any	It hasn't really had any effect, nothing significant (laughs). There hasn't been any noticeable difference.	I: And after they went abroad, do you feel any impact on your own physical health? P: I haven't felt any such impact. There hasn't been any noticeable effect.			No, not really. My wife goes to teach yoga every morning, she is a yoga teacher. I am also a yoga teacher, so we do yoga together. My health is fine, especially now. Both of us are going to be around 70 years of age now, and we are still fine now.	I: How has your physical health been affected since they went abroad? P: It hasn't been affected so far. I worked at the Rastra Bank for 30 years until the year 2065. After I retired, we opened this cooperative, and I've been busy with that.		I: Okay. And after they went abroad, did you notice any effects on your physical health? P: No. Initially… well I gave birth really late in age. So, when the older daughter went, it was very difficult for me. And my younger daughter is very understanding. That’s why nothing much happened when they left.		It hasn't affected me physically, but I think it has affected me mentally.				I: And after your children went abroad, did you feel any physical effects on your health? P: I didn't feel anything like that. Both of us were office-holders, so it wasn't difficult to pass the time. That's why we haven't experienced any physical issues due to their absence. I: And have you felt any increased blood pressure or feeling sick? P: No, not at all, nothing like that.		I: And after they left, have you experienced any impacts on your physical health? P: No, there haven't been any such effects. I: Any illnesses or you fallen sick? P: No such illnesses. My husband was there for me, he used to help me.					I: And do you think it has had any effect on your physical health since he went abroad? P: Not so far. Nothing has happened.
			No any: Old chronic diseases				The pressure is always there. I've been on blood pressure medication for 40 years now. Since KMC hospital was established, I have been diagnosed with high blood pressure. I've been taking two medicines, one is Amlodipine, and the other one is Resort-H, and I've been taking them regularly.								Nothing like that happened. I have my own health problems, my back hurts when it's cold. Because I had 4 surgeries, and after the surgery, I had to inject needles in my back, and because of that effect, my back hurts when it's cold. And dust allergy, when it's cold, my throat dries up. That's my own problem, not the tension of my children.						P: Not really. Now I have become a patient of high blood pressure. I: So, did you have a problem with pressure before your daughter went abroad or after? P: They were there before, and they continue even after she went abroad. The pressure was there from before; it's not just because of the stress of children going away.
3	Emotional and mental well being
		Mental health impacts
			Feeling of solitude
			Not wish children to go																		Mentally, I haven't been affected that much since my children left. Sometimes when I am with my family, I sometimes wish she had not gone. When we are sick or doing something big, all parents miss their children and I do too.
			During natural disaster/Pandemic			That was during the earthquake, wasn't it? I used to worry when will it happen again, where do we go. Like that.				I used to have anxiety attacks at times. But now, I don't feel like that anymore. Even when I'm alone at home or when all the office staff leave by 6 o'clock, nothing really happens. Earlier, even small things used to frighten me. But now, I've done a lot for myself. Now, there were earthquakes, and earthquakes psychologically affect people, right? They instill fear, make you restless, and someti…
			Worries/Anxiety										I used to feel very anxious. I wished he studied here living with me. But he went abroad when he was still very young. I was worried about how he would live abroad and how he would manage.	But more than that, it was just very lonely. Not having any family around really took a toll on me mentally. It also affected me mentally and psychologically. I wasn't happy at all. Now, I was trying to be strong... everyone's children seem to be going abroad these days, so I tried to be brave and not let it get me down. But it was a very worrying time. For about 8-10 months... and even now a lit…
			Worries: No phone calls			I worry a little when the phone doesn't come, and I feel relieved when they call me on the phone. (laughs)
			Stressed: Children's illness				Not at all, not so far. When children are sad or sick, obviously I would be stressed as a human even if they live here or there.			I am a mother so, when he tells me he is ill, I do get a little worried and panicked sometimes.
			No any: Devotional activities														No, it didn't have any effect. May be because I myself was also a job holder. Also, may be because I am a little more inclined towards the path of devotion and maybe I understand more. It may also be because I listen to a lot of discourses by saints. So, both of us do not have any impact mentally.
			No any	I: And after your son went abroad, do you feel there has been any impact on your mental health? [cross talk] P: There hasn't been any impact. No impact at all. (laughs)	I: Alright, then. Due to the reasons for your children going abroad, have you experienced any impact on your mental health including stress or tensions? P: No, not at all. I don't have any such concerns.			No, there's nothing like that. They are in a good place and doing well, right? There's nothing negative. We are happy, they have reached a good place.														I don't have any effects. My children take care of me, they ask me what I have eaten, what I have taken, and where I have gone. And my sons keep me happy.
		Depression
			Perceived absent
			Increased when ill						Not at all. There's nothing significant. Occasionally, when I am feeling sick, I feel worried that my children are not here and I miss them.												Mentally, I haven't been affected that much since my children left. Sometimes when I am with my family, I sometimes wish she had not gone. When we are sick or doing something big, all parents miss their children and I do too.
			Feeling of empty life			I: And do you feel a sense of emptiness in life sometimes? P: Now... I did not feel like that when my husband was around. Now that my husband is not here, I do feel like that sometimes.		Well, when we get old, they would be there and we won’t even be able to go there, right? They keep telling us to live there with them, but we can't, if they were here, we would have received support during sickness period. Even if they were married and living here, wouldn't they come running if something happened? They would come even if they are living abroad but it takes time, doesn't it? You h…			I: And when do you feel like life is empty? P: It's quite natural to feel that way sometimes. My husband is involved in politics, he comes at 8 pm, and if he leaves at 6 am he will only reach home at 8 or 9 pm. And sometimes when I'm alone, I miss my children. You have to be able to convince yourself.					Yes, there is a sense of emptiness. Time and again I wish my son and daughter were here and not abroad. I wish at least one of my children was here. When they were away, especially during nights, if anything happened, or if I needed to share something, I could call them anytime. It feels like it would have been better if they were here, but it is their desires.	Obviously, we feel a little empty now that the children are not here. But we cannot even nag them as they went abroad for their further studies and they are just starting their future.			Yes, I do feel empty. In a way, I feel empty because I left my job and lost my circle. Now, even my friends of the same age are not here, they are also in the village, they are scattered. I came to one place to live; they have gone to another place. Now what to do here, it's not just eating, sleeping and living. So, there is no environment for a group to get together and have fun and relax.	I: And do you often feel empty? P: I often feel empty, but I am the kind of person who thinks about how to make myself happy. I have gone through many phases in my life. I have been someone's daughter, sister, wife, and now I am a mother.		Sometimes I feel empty, if I think about it. They are my children so obviously I love them a lot. Now, if I keep drowning in their love, I will go crazy. Love should be in its place, and behavior is in its place. We can miss them but also not stop doing our everyday works.
			No feeling of empty life		I: Do you feel empty in life? P: No, I don't feel that way. There's nothing like that.		I: And have you ever felt a sense of emptiness in life, like a void? P: No, I don’t feel that way, it might affect someone else.		Well, the two of us are there, and then there are friends, brothers, and sisters and it's enjoyable here in our community (tole). So, there's no feeling like that.	I: And have you ever felt like your life is empty? P: I don't feel that way. Never.			Not for me. I think the reason I don't feel empty is because I live in a joint family. My parents-in-law are all here, so I don't feel lonely.	I don't feel that way. I understand that this is a matter of the mind. I don't feel like my life is empty because everyone has left, I don't feel like I would be better off or happier if they were here. This is a matter of my mind, I tell myself that I am happy even when I am alone and happy even when I am not alone, so I don't feel lonely because I have created so much here.
			Laziness present																		I: And do you sometimes feel like you don't feel like working, you feel lazy and don't feel like going out [cross talk] P: Yes, I do sometimes. Sometimes I get headaches.
			Laziness absent	I: Do you have any experience of feeling laziness recently? P: No, not feeling lazy at all	I: And do you feel lazy? P: Oh no, I don't have any such problems. I'm perfectly fine in terms of health as well. I'm completely content, happy, and satisfied. I don't have any problems like that. I: And do you ever feel lazy or disinterested in doing anything? P: No, not at all. I don't have any such feelings.	Feeling lazy to work isn't much present.		P: Well, not really now, but after I retired from my job, more than not wanting to do work, it was more like where do I work? And I didn't find any work that I could do and I didn't do it. I: Do you ever feel lazy? P: Not really now. We both do the household chores together.	No. I stay busy throughout the day. Till we didn’t go to America, there was a house help, but now I do everything myself.	I think it's better to do things myself if I can. That's why I prefer to do things myself rather than asking others. Like keeping maids to do household chores? I don't quite like that, even though I have servants, I tend to do more work than them. Because when I do some work, I get some exercise too, since I am a housewife, I don't have a job. I used to have a job before marriage, but now I haven…		No, I don't feel that way. I actually feel like I wish I had more work to do. After I retired from Soaltee, I took some time off and then opened a laundry at home.	I: And did you feel any sense of laziness, lack of interest in work, or desire to stay at home? P: No, I didn't feel that way then, and I don't feel that way either.			Lazy? Not really. You cannot afford to be lazy doing he household chores. Well due to age sometimes I don’t feel like doing work but I don't like to just sit around and be lazy. If I have time to go out and do something, I do that. I don't want to just sit at home and do nothing. I have been able to do it till date.	I: Do you ever feel tired, don’t feel like doing anything and just sit alone? P: No, that does not happen.	I don't really feel that way. I don't feel walking during summer season, and now I feel like walking as it is winter. I don't feel lazy at all.	Yes, now... I mostly like walking. I don't feel lazy. Even if I a huge body, I don't feel lazy. I don't feel that kind of laziness.			I don't really feel lazy. I mean, it's normal for people to feel lazy sometimes, but I don't feel that lazy. I still cook my own food, go to the neighborhood circle, and do everything. I am content with everything.	I: And have you ever experienced feeling lazy, not wanting to work, or just wanting to sit alone? P: I don't feel that way. I've never felt that way.	I: Do you ever feel lazy or disinterested in doing work, or staying at home alone? P: No, not really. I haven't experienced that.
			Good spirit		I: Do you often feel happy? P: Yes, yes, I feel happy. I don't have any such problems.				I: And do you often feel good about things? P: Um... there's nothing really negative.
			Afraid of bad happening			Sometimes it does happen, isn't it human? Now that I'm living alone, if something happens, what to do, that kind of worries sometimes arise. I have always been a little worried about my son, whether something happens while he is abroad, whether something happens until he returns, whether he is in any trouble, even if he has a slight headache, I always worry about what is going on, I was always co…			I: And your daughters are abroad, you two are here, are you afraid that something bad might happen? P: Sometimes it does happen. We are humans after all, sometimes psychologically it happens but I don’t feel like that as both of us are here, right?	Yes, it did. After he went abroad, I felt more tense. Don't you hear all sorts of things about being abroad? I heard that someone died while swimming. Even though it is not my own son but I panic, especially when he is sick. Even when he had COVID twice, I was thinking if he was close to me, I would have taken more care of his health and provide him with healthcare.			That fear has always been there. It has always been there. I worry that he might get sick or get into an accident. Even if something happens, it is not easy to go there. That fear was there when he went abroad and it is still there now.							It happens sometimes. When you get older, even if you just have a cold or cough, you are afraid of what might happen. What is the guarantee in life, one can fall down while walking. I feel that I don’t have the back support. What I feel is if this continues, I have to go there myself. There are facilities like a house, the car, and everything else so my sons have called me to stay there with them…		Now, where the children are and I have been afflicted with such a disease. And there's fear about what might happen. (crying sound) Diabetes is such a disease; even a slight increase can lead to a significant rise, and it feels very bad. Yes, sometimes I feel that way when I haven't gone to the neighborhood circle or seen anyone for a few days. Sometimes I do feel that way. I am worried about my …
			Not afraid of bad happening		I: And your children being abroad and you are here? And do you fear about something bad happening? P: No, that doesn't happen. Some concerns may arise, but nothing significant. There's no reason for anything bad to happen.		I: And buwa, as your children are living abroad, do you constantly fear something bad happening? P: No, nothing would be possible if we think like that.	Not really. I do a little bit of meditation now, don't I? Buddha said that nothing is permanent, everything is impermanent, these things keep happening so there is no need to worry about these things that are going on. If you don't die today, you will die tomorrow, right? One day you will have to leave. There is no such fear.							I: And your children are abroad. You are here alone. Do you ever feel scared that something bad might happen? P: I don't feel scared because my daughters are also there. There are many of my families in London, and our sisters are also there. My family might be more than they are here.		I: And your children are there and you are here. So, do you sometimes get scared that something bad might happen? P: It doesn't feel like that. After birth, there is death. Is it okay to think about such stuffs? Anything might happen anytime, even if my children were here, we can even go into severe situation. The children may not be close even if they live here. We don't think like that.	I: And your children are abroad, you are here. And are you worried that something bad might happen? P: I don't think like that. Everyone is working in a good place, my daughter, son-in-law, daughter-in-law, everyone. I don't think anything like that.	I: And now you are here and your daughters are abroad, are you afraid of something bad happening? P: I don't feel that way. They are more capable than us, they are in a good place. I don't feel that way. Even if something happens, it will only happen to those who are in Nepal, those who are abroad will not feel that way.				I don't feel anything like that. I don't really feel scared at all. Now, if only it were our sons going abroad, then we would be scared. So far, we are fine, if we were seriously ill, we would have been scared, but now we have not even needed anyone.
			Happy				I am very happy for myself right now. After knowing and hearing what I have experienced in life, my body does not take stress, I won’t say I don’t worry at all, because if someone gets sick, I worry, my dear. Otherwise, in other matters, I am not dissatisfied with my children, wife, or anything else.															I don't feel that way. I live happily.
			Unhappy											But more than that, it was just very lonely. Not having any family around really took a toll on me mentally. It also affected me mentally and psychologically. I wasn't happy at all. Now, I was trying to be strong... everyone's children seem to be going abroad these days, so I tried to be brave and not let it get me down. But it was a very worrying time. For about 8-10 months... and even now a lit…
			Prefer to stay home
			Doesn't prefer to stay home													Lazy? Not really. You cannot afford to be lazy doing he household chores. Well due to age sometimes I don’t feel like doing work but I don't like to just sit around and be lazy. If I have time to go out and do something, I do that. I don't want to just sit at home and do nothing. I have been able to do it till date.
			Existence of memory problems			Forgetfulness is there. I forget things right in the moment. This has increased than the past. (laughs) And when it happens, then I have to deal with a lot of things, and it causes a lot of time loss, that's how it is for me.													Yes, that happens a little bit. I keep looking for things I've put away. I put it away and then I keep looking for it when I have placed it elsewhere. That's what's happening now.		I forget things a lot. Because forgetting is like this, you do something and then you forget it immediately. It's like keeping something in a place and then forgetting where you kept it. And I tell my daughter who is a doctor and she tell me, "Mom, this is not a goof thing, you have to keep your brain active." So, forgetting is quite common for me.
			Memory problems: Age related	When we talk about memory skills, that's just due to age. It's not because he went abroad; it's just that my memory, as with age, has decreased slightly. A little bit of forgetfulness exists.			Yes, I am slowly starting to forget things, my dear. Before this, I didn't have Alzheimer's or anything, did I? Now, slowly, because of my age... now, if you tell me to inform someone, I'm afraid I'll forget it, so if I meet that person while walking right after, I'll remember. Otherwise, I forget. Now, I myself keep my glasses, sometimes I put them on the table, I put them in my pocket after kee…	That's a bit less. Forgetting a bit is natural, isn't it? Also, with age, there's more now than before. Remembering certain things, like the names of old friends, might require more effort; forgetting happens, that's natural.			Yes, there are problems with forgetting now, might be due to age It happens a little bit. The things that I have kept, I forget the things that I have cooked, sometimes I go downstairs and think that I have turned the gas off. I have this problem now.	Yes, that's something that happens as you get older. They say it happens after 40. They say “I’ll have fun after 40”, but have to start thinking about the situation that arises. Because you forget things, your brain is not the same as before. It's not because of any stress, but because of age.	It happens a little bit now, but not much. I forget few things like forgetting where I kept my keys. Sometimes I forget who I was supposed to call. That happens a little bit, but I don't think it's a mentally but due to age. It just happens.		Well, I'm getting old now, so it's normal to forget things sometimes (laughs). Sometimes I can't find things I've put away; I keep searching for it. Forgetfulness is normal. Because I'm 65 years old, and my husband is 11 years older than me. Both of us have forgetting problems. It's not a big deal, it's just age.		No, nothing like that. With age, there might be some changes, but since we have to look after everything, we haven't faced any significant issues. Forgetting things occasionally is quite normal.	Sometimes I forget things. Maybe it's because I'm getting old.		I: And do you feel any problems with your memory or any problems with forgetting things lately? P: What I feel is, I can't do as many things as I used to. But not because of the pain of my sons being abroad, but because of my age. My father also had Parkinson's disease when he was 70 years old and had to take medication and died later. Now, after 65, such problems can come with old age.
			No memory problems		I: And do you face any problems with your memory skills? P: No, I don't have any issues with that either.					That hasn't happened to me. I don't forget. Sometimes, I may forget where I've kept certain things. When I forget, I look for them elsewhere. But that gets resolved quickly. It's not a major issue; it's minor.													So far, I haven't forgotten anything to the point of saying "ram ram". Now, sometimes I forget things, but otherwise I haven't forgotten anything to a serious level.	I: And have you experienced problems with memory or being forgetful? P: No, not at all. I haven't faced any such issues so far.
			Worthless feeling			I: And do you ever feel like you're useless, like you're not as capable as other people? P: Sometimes, I do feel like that. I used to make money by working, right? Weaning hats used to bring in money, now I can't do it.										I feel that very much, my dear (laughs). I feel that every time. Alas, I did not use my brain on time, if I had studied a little bit, I would have been fine. It's not that my parents didn't teach me, but I just didn't care. If I had studied a little bit, I would have been able to do something, I would have been able to achieve something at that time. But now that I'm at this age, I don't feel lik…					I'm going through this phase right now. When I had the time, I didn't do what I wanted to do. That regret comes to mind from time to time. Maybe I could have done something if I had been brave at that time. And I think about how to satisfy myself, because in life, you only get what is written not what is seen. So, whatever is written about you, you have to move forward in that way and I don’t str…
			Worthless feeling absent		Oh no, I don't feel that way at all. I never feel like that. Like... whoever is capable does their part, right? I don't feel sad or anything if someone does better than me.			I don't feel that way at all. I believe that whatever I did, I did it correctly and to the best of my ability. I feel like God has given me more than my capabilities. I am very happy. I am very happy with the position I am in.	I: And do you ever feel like you can't do something or that someone else is more capable than you? P: I don't feel that way. I haven't felt that way so far. I feel capable.		I don't feel that way. I have never looked upon someone who is higher than me... I look up to someone who is lower than me. It is even more difficult for someone who is lower than me, this is the knowledge that my grandmother had given me. If someone higher than me gets happiness, I don't wish to achieve something like that.		No, I never feel that way. I feel like I am better than I thought I would be. (laughs)									I: And how often do you feel like you can't do anything and other people are happier and more capable than you? P: I don't feel that way. In my daily routine, I feel content and joyful just living my own day.		I: Do you ever feel like other people are more capable than you, or that you are not able to do stuffs? P: That doesn't happen. I don't even think about it.
			Energetic		I am very energetic. I don't have any problems like that.			I still feel like I am energetic, there’s no feeling like that.	I: And do you still feel energetic or feel like your energy has reduced? P: I don't feel that way. I do yoga from 5 am to 7 am and I feel refreshed.	I do feel energetic. I don't feel any lack of energy or any laziness.			Oh, I feel very energetic. Even now, I feel like when can I finish my household chores and do the work here.				I: So, do you think you can still work actively and feel energetic? P: Oh, yes. We manage everything. Even if we don't work outside, there are plenty of household chores to keep us occupied, and we do them happily.		I have to say that I am still active. My body is quite huge to look. I might not look but I am still very active and energetic.					No, I haven't felt any decrease in energy levels. Everything seems just like it was.
			Reduced energy			I: And do you ever feel energetic? Or do you feel it to be a little reduced? P: It has reduced (laughs). My back hurts, my leg hurts, I fell twice from the top of the stairs. Once I sprained my ankle, once I had to put a plaster on my bone.	Well, now that I'm older, my eyesight has weakened, even walking is improper and I am unable to work like before.					Initially, I myself had the energy. I worked at Soaltee for 26 years, I liked to work myself... I always had the desire to go abroad myself. But then I got back pain later and my energy level decreased by 40%, so my body became a little weak which made it difficult.						I: Do you still feel like you can work, or do you feel like you're still very energetic? P: I don’t feel that. I cannot work as I am sick. (laughs) Now, my husband himself cooks rice and lentils at home. Last year, I went to Hetauda and I caught cold while I made some vegetables, and since then my husband cooks every time.		I: And do you feel that you are less energetic now than you used to be? P: Yes, that is definitely true.			Oh, I'm energetic now like I was then. I was younger then, so I could do anything, but now I can't do as much.
			Hopeless feeling
			No hopeless feeling		I: And do you ever feel hopeless or worried at times? P: No, not at all.															I: And do you sometimes feel frustrated and hopeless? P: I don't feel that way.
			Feeling others better off													I: Have you ever felt like you're not as capable as others, or that you can't do anything worthwhile? P: I feel that very much, my dear (laughs). I feel that every time. Alas, I did not use my brain on time, if I had studied a little bit, I would have been fine. It's not that my parents didn't teach me, but I just didn't care.				If I look back, I am not dissatisfied with my life. But if I look within my own circle, I feel that I have missed out on some things in time. For example, when during the year 2040-45, computers were brought at our school. I am a Nepali teacher and I thought our subject area is different why would I need it? But then, new people came who had diplomas in computers and they became teachers. They kn…
			No feeling of others better off				No, such desires never came to me. The ones I’ve educated who used to study living in my room; some have become AIGs, some engineers, some colonels, some have gone to America to working as loaders… not having money as a student, they worked for two years, arranged their documents and went to America. Now, my house is like this, they've made their houses like the royal palace with marble. They are…			I: Do you ever feel like you can't do anything, and that others are much more capable, and that others are much happier? P: If that were the case, no one in the world would be happy. But to be happy, we have to think positively, like, "Why is that person happy? What is the reason for their happiness? I can be happy for myself too." When we do that, we learn to look at ourselves instead of looking…		No, I don't feel that way. If someone is capable, it's because of their hard work or those who are wealthy are so because of their ancestors' property. I don’t feel that way based on others success.					I: And do you ever feel that others are more capable and happier than you? P: Not at all. Such thoughts don't occur, we don’t even look at it. We don’t take anything when we die, this world is nothing. As long as we are living, we just wish to have a good health.	I: Do you ever feel like you can't do anything, and that other people are more capable than you? P: I don't feel that way. When I was younger and able to work, I was not allowed to. That is why I don't really feel anything.	I: And do you ever feel like other people are more capable than you? Do you ever feel like others can do a lot more, but I'm useless? P: I don't feel that way. I don't feel like that (laughs), whatever happens, happens based on destiny.				Oh! I don't feel that way either. I don't feel it. Now, everyone has to be happy in their own place. Is it okay to be greedy by looking at others? If you do that, people will go crazy.
			Past diagnosis							It was a long time ago, when my son was still here. Nowadays, families have these kinds of problems, and the doctor told me that I had depression and gave me all sorts of psychology stuff and I took depression medicine for 2 years and then I quit on my own. I think we should think about why we get depressed instead of taking depression medication... we should ignore stressors and tension in our m…
			Life satisfaction: Yes		Oh, I am very content. I am very satisfied. I haven't faced any significant problems in life, neither from any life event nor from my children.		Well, I'm quite satisfied with my life so far because I'm now 73 years old. Everything is good, and I'm content with my life.	I am fine. My children are doing well, right? They are doing well, and both of us are retired from our job. I was in Nepal Airlines, and she was in Rastriya Bank, and now both of us have retired. Now she gets a pension, but I don't get anything, but it's okay.	I: Overall, how satisfied are you with your life? P: Very satisfied. I don't have any complaints.	I am satisfied with my life. Because we say in our scriptures that life is priceless, life is precious, and we don't play with it.	I am satisfied. I was dissatisfied before I had children. When my older daughter was born, I was satisfied. I am still satisfied now.	Otherwise, there used to be strikes in the past and there was no time to study, and it was difficult to find work. That's why many people go abroad, right? In that sense, they are making their careers, there's nothing wrong with that, I'm satisfied.	I am very much satisfied with my current situation, very much so.	I: And how satisfied are you with your life overall? P: I am satisfied. I have never felt sad about my children being born, or that they have moved abroad. Because I am strong, I am capable myself.	It's okay, it's okay. Let’s just say, it's good since marriage. There will always be ups and downs in life. Despite whatever's happening in my life, it's fine, I'm content.	I would say I am satisfied (laughs). Now, I am not dissatisfied, my children are doing well. My husband is also fine, he had a heart problem and a stroke a while back twice, but he is doing well now.	I'm very satisfied. I'm deeply spiritual, I often listen to discourses in the company of saints and read religious books extensively. I'm engrossed in that line, so I don't even get time to be honest. We are happy, we don’t feel that way.	I am very satisfied. I am completely satisfied.	I: And how satisfied do you feel with your life? P: I'm content.	Even now, if there is anything, he will support me. So, even financially, I was not worried, and I myself left my job I got 40-50 lakhs. I did as much as I could in my life, so I am not dissatisfied with life.	I: And how satisfied are you with your life right now? P: I am very happy with my life. Because for humans, food and shelter are the only things needed in life. Other than that, you may have to go to the hospital. You have to try to keep yourself healthy in some way, and that's what I've been doing so far.		I have to say that I am completely satisfied till date. Now, the food is cooking (laughs), the children are not mischievous, it's okay.	I: And how satisfied do you think you are with your life? P: I'm very happy.
			Life satisfaction: No			I: And now, how much are you satisfied with your life? P: I'm fine, but what can I do now? Life isn't as easy as people think it would be in old age, right?
			Activities/Interest: Activities dropped			Initially, I used to work in the fields at home and run my own shop where I sold traditional hats. Isn't it? I used to have my own shop, and I used to sell the hats I made myself, right? And then later, after selling that shop... and after my eldest son left, I had to leave that too.
			Activities/Interest: Dropped due to retirement						No, not really. I retired after working for 30 years. After I retired, I was called to work at the Bank of Kathmandu, but my children didn't let me. They told me how much do I still have to work and I am busy with this cooperative. I'm also the vice president of the Panchakumari society, so I have meetings and I'm always kind of busy. There is nothing											After I retired, there were many things I wanted to learn, like learning computers or driving. I didn't learn those things. There are many things I have to do, but I think that physically... I don't think everything is perfect and sufficient. I have planted fruit trees in 10-15 bighas of land in the village and go there from time to time.
			Activities/Interest: No change from past	I: And what about the tasks or desires you had planned to pursue before, have you left doing them? P: I'm completely satisfied. There hasn't been any change in my feelings.	I am just a housewife. I never used to work outside, and even now, I'm just a housewife. There's nothing changed like that for me.		No, I haven't had to give up any work.	I: I see. So, there wasn't anything you wanted to do when you were working and later decided to leave aside after they went abroad? P: No, there wasn't anything like that. There were no such desires or things.		No, there's nothing like that. I still do whatever I want to do. It's not like I stopped doing things just because my son went abroad. He's mature now, he's been living there for 9 years, he knows about abroad. He knows more about abroad than Nepal, about Australia, so I don't get that stressed.	I: And after your daughters went abroad, have you given up on your desires or things that you used to do? P: No, nothing like that.	I: So, there's nothing you had to give up because your daughters left? P: No, nothing like that.	No, I haven't had to leave anything behind. I've been doing what I've always wanted to do from the beginning. Now, after my son has gone, this organization has become more active. I've found some free time to spend with friends and brothers. We are quite engaged.		No, no, not at all. In fact, I even took training to make soap in the cooperative. Before that, we also had a soap factory. We always have to do something.	I didn't have anything specific I wanted to stop doing after my children went abroad. I just cook and do housework, that's all. I don't do any other work, maybe because I didn’t even try doing anything else.	I: And have you had to give up any activities that you used to enjoy? P: No, not really.	No, I haven't done anything after that. There is no other work at home than cooking lentils and rice for myself and my husband.	No, not really. Things are still the same like when my daughters were here.		No, I have not. Even when the children were here, I was doing the same thing that I am doing now.	I: And have you stopped doing things that you used to desire to do or things that you had interest in after your children left? P: No, not at all. I am living alone, why should I lie to you.	I would have stopped doing them if I was alone. Now, I have my husband at our house, friends work, and relatives living nearby so I cook at times. I haven't given up anything, I would have given up if I had been alone.	There's really nothing specific. I haven't given up anything. It's just regular. Now, I am a housewife. Before, I used to work at Birat Health College, and now, I am here, and I am doing the work here.
		Loneliness
			Present								It happens sometimes. I think my children have gone to make their future, so I am not alone. I talk to them every morning and evening by looking at their faces and I feel is this how loneliness is.			But more than that, it was just very lonely. Not having any family around really took a toll on me mentally. It also affected me mentally and psychologically. I wasn't happy at all. I do feel lonely. It does happen. Even when my husband was here, I used to feel lonely sometimes, because he was busy with his own things and I was busy with mine. When my children were here, I would see them every mo…		Yes, I do feel loneliness. Sometimes, I miss having someone to talk to, like when my children were here. Now, my friends and sisters are nearby, but sometimes... I've started to feel lonely without my children around.			I: And what about feeling lonely? P: A little bit is quite obvious, there is a difference between them being here and not being here.	It happens sometimes. When you get older, even if you just have a cold or cough, you are afraid of what might happen. What is the guarantee in life, one can fall down while walking. I feel that I don’t have the back support. If you talk about the measurement, I am not that lonely, but in terms of time pass, I am. Where do I go, what do I do, eat in the morning and lay in the bed and sleep for a w…		Yes, I do sometimes. (laughs) It happens, you know. Sometimes, when there's no one to talk to, I feel alone. I remember where my sons and daughters are. I shouldn't take too much stress anymore, because of my illness. It's not good to worry much with this illness.
			While staying alone							If I stay at home, I'll miss the children and get stressed, so I come here and do these things. I teach the children who want to learn and spend my time that way.	That would definitely have some impact. Sometimes when I'm alone, I think about how my children are doing and what their future will be like. And sometimes my heart breaks. It's hard to hold back tears from my eyes. I am in a joint family, so I feel afraid that someone might see me.	It can be lonely living alone at home. Like when my wife goes to weddings and I'm alone, I would feel lonely. I would have left to roam around locking the house but now that have a dog to feed and play with, so it's fun.		Now the days are fun here and when I go back home, the house feels empty because there is no one of my own. I only have my workers, no son, no daughter, it feels like... um... But where are my children?							Now me and husband live together. Often, we are always together but sometimes when he goes out for work, I feel a little lonely. I also feel lonely because my children are not here anymore. It's only until I fall asleep. I don't worry too much about it.
			Temporarily following migration				Yes, I was worried about how they would be. I asked my close friends who live there to look after them, saying, "Are my children hungry or naked? Did they get food?" I was a little worried, you know.		It was difficult when they first left. When they left, everyone had sons and daughters, I wish even we had ours.	At first, I did. At first, it was very difficult to be alone, because I was very close to my elder son. When he had to go somewhere or do something, he used to ask me every time. I felt that way for 2-4 years. But now I'm used to it, so it doesn't feel that way anymore. I did feel lonely at first, but now I don't. It's been 9 years now, and I'm used to it.	Initially, there were some worries when my children went, but now I communicate with them twice a day every morning and evening. For one or two days, I thought, oh, my children have gone, what would they do, how would they do? And after 2-4 days, when they went to college and lived in a good way, and when I heard that they found a nice room, I was happy. Nothing like that happened.	No, not really. At first, when they first left, there was a sense of emptiness in the house. But now, since the girls went to pursue their careers, we can say anything. It was a little lonely for some time, I felt bad. Because so far, our health is good, so it's okay. Yes, I feel a little lonely after they had just left. I feel it the most on the days they had just left.		It affected me physically for about 1-1.5 months after they left. It affected me financially as well. They went abroad, which of course meant some expenses. But more than that, it was just very lonely. Not having any family around really took a toll on me mentally. It also affected me mentally and psychologically. I wasn't happy at all. Now, I was trying to be strong... everyone's children seem t…	P: Initially, I felt a bit empty. But now, after seeing the situation of the country, I understand, I have to understand. Well, it's not particularly bad. Initially, I felt a bit empty when my only son went abroad, wondering why he had to go.			Yes, I was sad at first, but not anymore. Now, I don't really miss them. I don’t find it less enjoyable. They have their own families to take care of. We are enjoying our lives here and they are enjoying their lives there. It's not like that anymore.	I: And now, there are some questions about mental health. How do you think your mental health has been affected since you daughters have moved away? P: It felt bad for the first 2-4 days, 1-2 months, but then I understood this is how it is. (laughs)
			Due to spouse's death			Life isn't as easy as people think it would be in old age, right? Now, I miss my husband. He passed away during the time of Corona. It was very painful during the Corona time.								As for me, my husband passed away a year ago. Before that, I didn't feel much like my children were gone. I didn't have to contact them that much, and I was busy at the time so they didn't contact me that much. Well, there are a few things. I am been more focused on saving money now which I did not do in the past. I also feel lonelier now that my partner is gone too.
			Aggravated when ill					Sometimes I think if something happens, as I've grown older... after reaching a certain age, or when I feel a bit unwell, at that time I might feel a little that way as my children are faraway.
			Going to hospitals	I: And if you have to go to hospitals, or somewhere else? P: At times like that, I miss them				I: And if you ever need to go to the hospital or face any emergencies? P: Well, during such times, if our children were here, they would have helped, either by taking us in their car or calling a taxi. That's how I feel in reality. But I think if something happened, like if we suddenly had to go to the hospital, I wish our children were here because it would be different, right? That's natural to…												For example, if my wife falls sick, if I had to go to the hospital, I don’t have the resources and vehicle to go. If they were here, they would have the resources, they would have taken to the hospital, but if that is not the case, then I think that this is the way it is, only we have to suffer, I definitely have a weak mentality. Now, someone might tell you that you have no one, I will drop you …
			Aggravated during festivities				I: And buwa, during the times of festivities, do you feel like you are... (cross talk) P: Yes, very much. (pauses) I feel very lonely. (snorts) I: Could you explain more about it? P: Yes, in our Nepali culture, Teej comes up, and I miss my daughter (cries) (pauses). And Dashain comes up, and I miss my daughter and son-in-law, right? (crying voice) That is how I feel, I don’t know about others. I:…				I: And during festivals, do you feel alone? P: Well, it is a mother’s heart so it does obviously feel it. Oh! my children are there. But my daughters call me from there, show me what they have cooked and say, "Look, we have made this” and then I feel happy. My children show me their entire kitchen, because they know that I miss them.	Sometimes I feel a little lonely when there are festivals and gatherings and they are not here, I don’t enjoy much.		It feels quite intense during festive occasions, weddings, and other family gatherings... when I see everyone else with their families. I feel like I'm the only one who is single and alone. If my children were here, they would have come to the party with me. The fact that my children are abroad makes me feel a mix of emotions, not necessarily happiness, but also a sense of sadness.		Ah, during festival times, those memories come flooding back, don't they? It feels nothing is enjoyable without neither son nor daughter. For whom to cook, why bother eating now, if there were a son or daughter, it would be fun, that’s why it just doesn't feel the same without them anymore.		I feel a little empty during festivals. A while ago when only my son had gone to America, during festivals if I cooked something delicious, I would remember my son, otherwise nothing would happen. At that time, my daughter was here with me. Now the son has been taken away by his family and the daughter has been taken away by her family.	I: And what about during festivals? P: Those times seem a little sad now because there were two children, and after they both left... it feels a little different. But sister-in-law and mother-in-law are here. They come here, and after that... I keep myself occupied to forget it.	Yes, that is definitely true. Especially for older people, festivals are the time when they feel the emptiest.	During festivals, I wish my family was all together and how happy it would be. My family consists of only me and my husband. Everyone is abroad. And I miss them a lot during the festivals.
			Present but not significantly			I: And it's been many years since your sons left, right? Have you ever felt particularly lonely because of that? P: Not really. Sometimes there are fluctuations, but nothing significant.																		Not really. Sometimes, it feels a bit empty, especially when they used to come home after office hours. Sometimes I miss the days when they would come home every day.
			Festivals feel dull	Festive occasions are enjoyable. Well, it's not as lively as when the kids were here By "a little bit," I mean, now that when the kids aren't here during the celebrations, it obviously feels a bit less enjoyable being a mom and dad? (laughs) That’s it.			I: Do you miss them more during festivals? P: Yes, it is not much enjoyable (cries).	Well, during festivals, I wish if they were here, it would have been more enjoyable, you know. Like now, during Dashain and Tihar, if they were here, it would have been really fun. Nowadays, we celebrate through phone calls, sending each other tika and jamara through video calls, that's how it is. (laughs)	Yes, during festivals, it feels quiet. Everyone is coming and going and I wish if my daughters could come and go.	I miss him during the festivals. He posts on Facebook; he misses us too. We make the sweets that he used to like during the festivals, right? How does it feel to eat those things. If my son was here, he would have eaten it so nicely, what might he be doing alone in a foreign country, without family... my son doesn't come during Dashain, he only comes when he gets vacation. It would be nice if he …		Sometimes I feel a little lonely when there are festivals and gatherings and they are not here, I don’t enjoy much. It's not like that, but during festivals if they were here, it would have been so much fun. Now that they are abroad, I have to feel satisfied in that. During festivals, there are only two of us now, and it would have been more fun if everyone was there.	I really miss my son during festivals. During the festivals, there's a lot of responsibility in the joint family, it's quite hectic. I miss my son a lot during those times.		I: And during festive occasions? P: During such times, I kind of miss my children. It would have been a bit more enjoyable if they were here, but what can we do, we cannot even do much now that we are getting older?				I: And what about during festivals? P: Those times seem a little sad now because there were two children, and after they both left... it feels a little different. But sister-in-law and mother-in-law are here. They come here, and after that... I keep myself occupied to forget it.	Even more than me, my wife misses them a lot. Even if we cook food, she doesn't feel like eating it. It's the same for me. He came this year and it was very much fun otherwise, festivals are not enjoyable at all.				During the festivals, I miss them time to time. But I didn't feel lonely or stay sad sitting alone. It wasn't like that.
			Absent even during festivals		No, there are no such difficulties, even during festivals. There are no problems like that. We need to keep ourselves happy, and everything is fine with the children. We always talk over the phone. Nowadays, even if we share photos on Viber, we talk by looking at each other through videos. There are no such issues.												I: Do you feel like the festivals are less enjoyable now? P: They don't feel less enjoyable.					I: And how do you feel during festivals? Do you feel sad at all? P: I don't feel anything. I am living separately with my own happiness so I don’t feel anything like that. I: And wishing your children come during the festival season [cross talk] P: They come during Dashain sometimes.
			Absent due to busy schedule
			Absent: Spouse presence				I don't feel lonely because I have my wife, and then we have two daughters and sons-in-law. So, I'm not afraid of being alone.	Well, right now, there are two of us, and we don't have any problems taking care of each other, right?	Well, the two of us are there, and then there are friends, brothers, and sisters and it's enjoyable here in our community (tole). So, there's no feeling like that.						I: Do you feel lonely sometimes? P: No. My husband is with me, there are lots of people in the house living below so, it is not difficult. My nature is also such that I don't feel like talking much.	Abandoned... when my children aren't around, it feels somewhat like being alone. But since I have my husband with me, I don't feel that deeply lonely as I still have someone to talk to so, I don’t feel so lonely actually.						I: Your children are all abroad, right? And how often do you feel like you are left alone? P: I don't. I don't feel anything. I husband takes care of me.
			Lack companionship
			No feeling of lacking companionship					I: And have you ever felt a lack of friends or companionship? P: No, not at all, there's nothing like that.			I: And do you sometimes feel like you lack companionship? P: I don't feel like I lack companionship.
			Measures: Dogs as companion									No, I don't feel that way anymore. My wife stays at home and for her we have raised a dog. I play with it and feed it. I think that's why many elderly people raise dogs abroad. It can be lonely living alone at home. Like when my wife goes to weddings and I'm alone, I would feel lonely. I would have left to roam around locking the house but now that have a dog to feed and play with, so it's fun.
			Left alone/Abandoned feeling				Now that we are old and we have no one to cook food for us, even if we have money, we don’t have people to work in the fields in the village. Now, even in my share, I have 55-56 ropani of land. What do we do about it, it has been left barren. There are no people to work in the fields.							I: Do you also feel like you've been abandoned? P: Yes, I do. I do.						What I feel is if this continues, I have to go there myself. There are facilities like a house, the car, and everything else so my sons have called me to stay there with them. I have grandchildren. But I wonder what I will do in the end, why will I live there? And there is also the fear that I might get some serious illness like cancer. I am afraid even if I say I don’t. My mind says it is what i…
			No feeling of abandonment		I: And have you ever felt abandoned or left alone, like being left behind? P: Oh no, I don't feel like that at all.	I: And as your sons are abroad, did you ever feel a sense of being left alone or anything like that? P: I didn't particularly feel that way. That's just how things are nowadays. Even if we want to keep our sons and daughters with us, it's not possible.			I: Do you ever feel like you're left alone at certain times? P: No, that doesn't happen now. I am used to it now.	I: And when you yourself are sick or someone in the family is sick and has to go to the hospital, do you feel lonely or abandoned at that time? P: I don't feel that way.	I: And do you feel like you've been abandoned? P: No, not at all.	I: And what about when you were left alone here, did you feel any sense of abandonment or emptiness? P: No, I didn't feel that way.			I: Don't you feel like you've been abandoned? P: Not really. Because they keep calling me, asking me to come over.		I: And do you ever feel like you've been left behind or abandoned? P: No, I don't feel that way either.
			Perceived absent	I: And after he went abroad, do you feel a sense of loneliness? P: Not at all.	Oh no, not at all. I don't feel that lonely.			No, I haven't felt that way. We're two here, and my mother is still alive, she's about 96 now, so I don't feel like that. I still feel like a child in front of my mother (laughs), there's no such feeling.									Oh, no. Not at all. We always used to eat together with our children, right? When they were here, they would say they want to eat this and that. But since we are vegetarians, they eat what they want to but we do not. After they left, those food are not cooked at our home. We don't have that kind of feeling.	I: Have you ever felt lonely after your children went abroad? P: I don't feel that way at all.
			Absent: Constant contact	Why would there be a feeling of loneliness when we are in constant contact	Oh no, not at all. I don't feel that lonely. Nowadays, we communicate through phones, talk with friends, brothers, sisters, and keep ourselves happy.
			Absent: Still able to work	No, until now, I can go by myself. Such situations haven't arisen for me. There hasn't been a situation where the children have to take me. I can go on my own now... that's a matter for later.									I: And do you sometimes feel lonely and like you don't have anyone? P: I don't feel that way. I am still a little capable, so I feel like I can handle any problems that come my way. So, I don't feel that way.
			Absent: Frequent visits						I: And how often do you feel lonely after your daughters went abroad? P: No, I haven't felt that way either. Because I go to their place after every 6-6 months, and they also visit here sometimes, so I don't feel lonely.
			Absent: Joint family										I didn't feel lonely because I have a joint family and I have a lot of responsibilities. I love him and missed him, but I didn't feel alone. I never felt that way. The atmosphere in my house is very different, so I didn't have a chance to feel that way. I was never alone, not alone even in a flat. (laughs) So that's why.						Even now, there are small children living in rented room below, and there is only one kitchen in the house which we share with brother-in-law. I don't feel that lonely. We are a joint family; we all eat together.				During festivals, I have many people around me. If I was alone, I would have been lonely. I don't feel that way. Now, sometimes I obviously miss my children as they are abroad. I have grandchildren, I love them, I feel like seeing them every day. I: So, you don't feel like festivals are unenjoyable anymore? P: No, I don't feel that way. Why would I feel empty when I have many people around me?
			Perceived to increase in future					Sometimes I think if something happens, as I've grown older... after reaching a certain age, or when I feel a bit unwell, at that time I might feel a little that way as my children are faraway. But currently, I don’t feel that way. Now I am not already that old, but as you get older, say, when you reach 80, 85, or 90, if I’ve survived till then, they might not come back, right?				It was a little lonely for some time, I felt bad. Because so far, our health is good, so it's okay. Tomorrow, if our health deteriorates and the two children are abroad, it will be difficult in old age. That's true. Who is going to look after us, who is going to take us to the hospital, but so far, it's okay.		Now, psychologically I also feel that we have to be with our children. Now at least we are walking on our hands and feet, but we do worry about what we are going to do tomorrow. They can't come immediately when I tell them to come.					I haven't felt that way yet. I don't know what will happen tomorrow. (laughs)	Now, after the youngest son left, I realized that they will be settled there after 8-10 years, and if we get sick or have a big problem, just being sent money, nothing is going to happen. If we fall sick tomorrow, or have big problems, them saying that they have sent us money, the problem will not be solved. We feel that we will not get much help if a serious problem arises tomorrow.	Seeing her worried, I feel like I shouldn't let her go as she is thinking about her children. But then I think that if my other child goes abroad too, I will have no one left in Nepal, just us two. And when we get old and sick, who will take care of us, who will bring us food or take us to the hospital? After that child leaves too, now that we are retired, we will be almost disabled. We will work…
		Emotional impacts
			Certain of being unhappy											But in reality, in the end, it is true that no parents are happy after sending their children abroad. This is the ultimate truth. That's the conclusion you have to come to. I can bet on it.							It's not a good thing for children to go abroad. We live here and talk about lakhs and crores, my son is in America, UK etc. but just money doesn't give satisfaction. There is nothing bigger than being able to live with your family. I feel bad about that.
4	Challenges
		Financial	Present							I: So, financially... P: It wasn't that bad, but I was always worried about what would happen. But that has also been resolved now.				It affected me physically for about 1-1.5 months after they left. It affected me financially as well. They went abroad, which of course meant some expenses. I think I'm not financially secure, and I worry whether they will fulfill that or not. I think they should understand it themselves, that's what I think.
			Absent	No, there haven't been any financial challenges.			I: Since your children went abroad, have you faced any challenges or difficulties? P: No, not yet. I: Financially as well? P: No, nothing else.	Financially, we haven't really sent them any money. The day after they went abroad, they started working hard. They worked hard to earn and they studied on their own expenses. We didn’t really spend that much. We only spent on our daughters to reach there, and they also got scholarships, right? And then they started working and living like that. They took only 2-3, 4 thousand went for college, th…	We didn't face any difficulties. It was just that my eldest daughter had a little problem and we sent her some money. And the Rastra Bank was good, wasn't it? When they were leaving, we have provident fund and other funds. We sent them that way.			I: So, were there no financial difficulties? P: No, not at all.	Financially, it's not been extremely difficult and when needed, he sends money. He couldn't study during his student days, and he keeps sending money now that he's earning.			I: Financially? P: Nothing happened. The children went on scholarship, they didn't ask me money at all. Later when my daughter had to pay for college, she didn't even ask me to give her money.		That too, no. When I was sick once, he came and went. We were provided with donation but we did not even take it. Gangalal provides 1 lakh rupees but both the father and son didn’t take it. They didn’t even take the provided facility, so there is nothing like that.
		Emotional	Present				Like I said, I fell sick, I had money but who would go to receive it? I have money in the bank, but who will write it down? I was very sick and my wife was very sick too. My wife was at =(KMC)=, I was in =(Nobel)=. My wife even got pneumonia, due to corona. I could not see my wife; my wife might have been wanting to meet her husband. She might have wished her children (crying voice) to come back.				P: There were not much challenges, a little bit is quite normal. I: Like? P: Now that the children were gone, I felt what to do, how to do it, then I made up my mind to do things myself. It is up to you to take care of yourself, others cannot handle your heart (crying voice)		Well, there were only such challenges as the desire for him to be here. There haven't been any major challenges or difficulties.
			Spouse's death			I: And after your sons went abroad, have you faced any challenges? Has anything become particularly difficult? P: That was when their father passed away.
			No any	I: And have there been challenges to face after your son left for abroad? P: No, nothing like that.	There were no such challenges. Nothing like that.		I: Since your children went abroad, have you faced any challenges or difficulties? P: No, not yet.	I: And after your children went abroad, did you face any challenges? P: No, there's nothing like that.	We didn't face any difficulties. It was just that my eldest daughter had a little problem and we sent her some money. And the Rastra Bank was good, wasn't it? When they were leaving, we have provident fund and other funds. We sent them that way.			I: And what are the challenges that you have faced after your daughters went abroad? P: There's nothing like that.			I: And after they've gone abroad, have you faced any challenges? P: Not really, nothing like that. Now, I have this cooperative.	I: And after your sons and daughters have left, have you faced any challenges or do you have any experiences to share? P: There haven't been any specific challenges.	I: And after your sons have gone abroad, have you faced any challenges in dealing with them? P: No.	I: And what challenges did you have to face after your children moved abroad? P: We haven't faced that yet.	I: And have you faced any challenges after your daughters moved away? P: Not really. Not financially either.	There were none. Whether it is physical or financial, there are no challenges. I didn’t have any financial problems.		I: And what challenges did you face after your children left? P: I didn't face anything like that. I don't feel sad either, I send them off with a smile.		I: And what kind of challenges have you faced ever since you children moved abroad? P: So far, nothing has happened. Let's see what happens later.
5	Expectations
		Financial expectations
			Present											I don't have any big expectations, but naturally... since I have invested in them, I expect to get something. I don't know if you have invested I them and if you expect or not, but I have invested in my children, haven't I? By investing in them, I hope to make them capable, and that will be a plus for me too, they can take care of me tomorrow. Now I have to do what I can, and then they have to do…								I expect help from my sons and daughters. Because, 3 sons are abroad. And when I am so sick, I need money. When they ask me what I need, they send me money when I say I need this much. I have that hope because I can't hope anywhere else. That's only with my sons. There are 3 sons and 2 daughters. Sons also provide, daughters also provide. You have to expect from them. I expect, I do. I haven't as…
			Fulfilled without expectations			P: Well, they've done everything they needed to do so far. There's no need for expectations. They keep asking me about what I want to eat, how am I. They fulfill everything that I need. I: Like financial support? P: They provide financial support too.	They help us a lot. They provide us support; even during times of illness, they lend a helping hand. Despite living abroad, they support us, and we've been able to visit them 2-3 times. Yes, they do provide me with financial support when needed. So far, I haven't really had to ask them for anything. When I was sick, they sent around 4 to 5 lakhs to the hospital. My wife was also ill once, and the…	Financially, if there is a need, they will help. They say that if the money saved while working is not enough, they will help. Till date we have been able to manage for ourselves, right? And when we go to their place, they shop for us, and buy tickets for us to travel back and forth? That is what I mean by support.		I don't expect anything like that. I don't expect anything from anyone, not even my son. I can do it myself; I just want to be self-sufficient in my life. I don't even feel like asking my father for money. I don’t ask my son for money but he took my account number and said he would deposit it himself.			If there's a financial problem now, he's ready to help, he took care of his brother's education. There's no need to expect anything more. We have a house, I'm also quite engaged, a little money comes from various sources. So, there's not much expectation. If there are big problems, he takes care of them, he checks on savings, so there's not much expectation. Since everything has been fulfilled, t…			I don't have any expectations for myself, but when they ask me about something, like wanting me to wear something, I don't refuse. I don't expect them to do this or that for me. I've never placed such expectations on them.	Well, what happens is, financially, even if we have some needs, even if we don’t mention anything, they're very understanding and inquire themselves. We don't necessarily have to ask; they look into it themselves. There's no need for us to ask.			Personally, it's not like that for me. Even if I send signals to my sons, my money arrives. I don't have to ask them for anything; they send it on their own. One day when he came here, he saw that my mobile phone was not working and asked me what was wrong. I told him, and he said, "I am so happy that you gave me a hint about something. I will buy it and sent it right away." So, I don’t even have…
			Not needed	No, I don't need that financial support. Even if he provides financial support, there's no compulsion for me to rely on it. It's okay if he provides financial support, but it's not necessary for me to live off it	There's nothing like that; it doesn't really occur to us to seek financial support. We are self-reliant; we don't need to ask for anything.		Whatever I've needed so far, I've managed to earn on my own, I haven't had to ask them for anything. I have been taking whatever they have offered till date, but I can manage without it too.		Well, I hope they would do good. All 3 of them are going to help us when we ask them but we haven't had to ask for help from them till now. We are able to manage on our own. Well, it doesn't feel like we need to do that now. We've managed financially on our own so far.							Well, I don't really expect my children to give me a lot of wealth. I just want them to be happy and healthy in their lives, to make progress and improve themselves, to fulfill their dreams, and to always be happy. That's all I want. I already have enough to eat, to wear, and to get medical care. I don't need anything else from them.		I: And financially, do you expect them to help you or not? P: They help when needed, but we have not had a need till now.	If there's a need to provide support in times of difficulty, they won't leave us behind. As of now, there's no urgency for them to provide financial support, so I don't know what the future holds. (laughs)
			No any						I: And does it seem necessary to provide financial support? P: Well, it doesn't feel like we need to do that now. We've managed financially on our own so far. I: But do you expect it if needed? P: No, I don't have such expectations.	I: So, you don't expect anything financially either? P: No, I don't.	From my daughters, I don't expect tears to flow from my eyes. I don't need anything from them. I don't need their money.	For them to call us from time to time and show us love. It's not like they have to earn money and send it to us. They should just remember that their father had provided them love, that is all, we don't need anything else. I: Do you expect financial support from your daughters? P: No, not at all.			I: Financially, for example? P: I don't have any expectations. If something happens here, they will take care of it. I don't even have to tell them. My children understand and know what to do. They do it themselves, I don't have to tell them anything.	Well, I don't really expect my children to give me a lot of wealth. I just want them to be happy and healthy in their lives, to make progress and improve themselves, to fulfill their dreams, and to always be happy. That's all I want.	We have a home, and this is the time for them to be settled, that's why we don’t expect it.				I: Do you have any financial expectations? P: We do not keep any expectations, but it seems to me, they feel that they have come this far and they have not been able to do anything for their parents. We don't have such expectations.		I don't expect that, but if I tell them to do something when I need help, they won't refuse. So, I don't have to worry about who is going to give, or what to do.	I: And do you expect them to help you financially? P: I haven't placed that expectation till now.
		Emotional expectations
			Present						I: Besides that, when you have worries do you expect you children to support you during those times? P: If there are such worries, I wish they could come and do something for me.	Yes, every child should. When a parent is unwell or facing any tension, every child needs to understand, not just my son. My son also shows a little more affection towards me at times, bows down a little more inclined towards me, and I expect him to understand my sorrows as well.						Yes, I do expect it. Whenever I am worried, I expect my children to do something, like talk to me nicely or call me every now and then. I felt like maybe I didn't contact them enough, I fear them getting distant from me or maybe we have not been able to do something. That is how I feel.				I do expect emotional support, of course. But it's like this...they have their own work, their own world, and now they are concerned with whether we are healthy or sick or what we need.	I: And when you are scared or worried, do you feel like they should provide you with emotional support? P: I do feel that. Like I said before, when I am sad or stressed if they were in front of me, I would not have felt this level of difficulty.
			Having family together										I missed him, I loved my son. I wished he would study here in our country.
			Already provided	Yes, emotional support comes sometimes. But such pressure hasn't been felt until now. When you have sons and daughters with you, there are discussions about what to do and how to do it		When I'm living alone, then they ask me why am I living alone? We all should come together and live in one place. I'm okay living alone sometimes, sometimes I feel like staying alone. (laughs)	Well, we talk on the phone every day now, we talk on the phone on their holidays. We talk about sorrows and joys, and they ask us what we cook, what we eat. They tell us that they would work hard and take care of us. They encourage us.						I: How much do you expect your son to provide emotional support when you are worried or scared? P: He does. He calls me every other day, doesn't he? He calls me once a day anyhow. And if he doesn't call one day, he says, "Oh, I forgot mom," but he calls.				Well, if they are not well off then they might think like that. Since we do not have such situation, we don't even think about it. But if something happens to us, or that we have an appointment with a doctor, even when they cannot call, they will check in with them via text message to see what the doctor said and what the report says.	We don't have to expect anything from our children. They will come running to us when they hear a slight inconvenience of ours. They say that we have to tell them.				I: And when you are worried or sad, do you expect your children to support you emotionally? P: I do. They ask me where to go, what to do, what is better, what is needed. I am very happy and satisfied with my children.
			Not needed till date				I: And when you feel worried or need emotional support, do you think your children should or shouldn't provide assistance? P: I can't say about the future, but so far, I have not needed it.												I: And do you expect them to provide emotional support when you are worried or facing problems? P: That's not necessary either. I have sisters here, my mother's house is nearby, and I have my own relatives. Whenever something happens, I just call them and they come. I have not needed that kind of support.				I: And when you worry, do you expect your children to support you emotionally? P: Well, I haven't really kept such big expectations so far. If needed, they don't say no.
			No any	Yes, emotional support comes sometimes. But such pressure hasn't been felt until now. When you have sons and daughters with you, there are discussions about what to do and how to do it. But I haven't felt such pressure until now. Some people do feel it, but I haven't felt it until now.	I: And what about emotional support? [cross talk] P: No, not really. There's nothing like that.			I: And emotionally, when you are worried or scared, do you think they should also help? What do you expect from them? P: No, I don't expect anything like that.			I: And when you have such worries and fears, do you feel that your daughters should provide you with emotional support? P: I have not expected that.	No, I didn’t feel that way even at such times. During the 2072 earthquake, my elder daughter was already gone. She used to ask about how the situation was. Now, even my own house was not damaged and nothing significant had happened. So, I didn’t really expect that kind of support.												I: And when you're worried or scared, do you expect your children to help you emotionally? P: I haven't thought about that. If I tell them, they might do it, but I don't expect it.
		Ageing support
			Expect children to return	Yes, that's something that will happen later, now it's up to the gods knows what will happen then. (laughs) Everyone needs it. When the children are in the foreign country and there are only elderly mom and dad living here, everyone expects it.		I: I see. And do you expect or want them to return and stay with you? P: The older son says it. He says that he will come and say with me.	Well, isn't that what everyone hopes for? Isn't that what everyone hopes for... who will feed me when I'm old? After all, that's what happens in the world when you become a human being, and it has to happen, doesn't it? You can't say that you don't have to take care of the elderly. Well, if Well, if I had my son by my side when I was sick or suffering, it would have been comforting for me even if…				From my daughters, I don't expect tears to flow from my eyes. I don't need anything from them. I don't need their money. When I am unable to do anything, I just hope that they come and feed me two spoonsful of water, that is what I wish. There’s nothing more I’d want. Well, I feel that way to some extent now. Till I can, I won’t expect anything from anyone. What have we brought here, who knows ma…	I: And as you grow older, do you expect your daughters to come back and live with you in your old age? P: That is very obvious. Their children were born and raised there, so they won’t come here. Maybe after my grandchildren grow up, they might come? Even if they come, will they live in my house as married daughters? They will probably live in their husband's house. But anyway, if they come to Ne…	Well, when I am helpless tomorrow, I might want that. More than me I want them to come and live in their own country. There will be festivals, family gatherings, and so on. I want them to come to their own country. I don't feel like going there and staying with them, I want them to come here and live.	I do expect that. Even if they don't give me money, they have to be in front of me. I think my son and daughter should be in front of me. I think that's the medicine for me. They don't have to give me money, they don't even have to give me food, I can hire someone for that, but I gave birth to children, you have to be in front of me when I'm sick, I need you to be there for me. I expect it.						I: And in your old age, do you expect your children to come back and live with you? P: I do expect that. My eldest son has mentioned it from time to time.		I feel that way. After all, one or the other might take care of it. I wish one of them will come and live here and it will be fun.		I think whatever I can do now is fine. If I can't do it, I expect them to take care of me a little bit. I: What do you mean by care? Please tell me in detail. P: By care, I mean that I expect them to come and see me after I can't do it anymore.
			Wish one child stay together					So, when you keep getting old, this is one problem bothers people. And you wish if at least one child was here... sometimes what I think is, if our children were here with us and those who didn’t get visa approval and are staying here are the luckier ones. (laughs) Right? Those who have their children living with them are lucky, aren't they?	Sometimes it happens, doesn't it, after all we are humans right? It seems like something happened to the one who was sent. I sometimes wish at least one of children was here. I feel like I made a mistake by sending all three of them. I didn’t want the youngest one to go but my office colleagues counselled me to send her as she might abuse me later when she sees her two older sisters succeed. I wa…							Yes, there is a sense of emptiness. Time and again I wish my son and daughter were here and not abroad. I wish at least one of my children was here. When they were away, especially during nights, if anything happened, or if I needed to share something, I could call them anytime. It feels like it would have been better if they were here, but it is their desires.
			Do not expect children to return							I: And do you expect your son to come back and take care of you when you are old and unable to work? P: I don't have that expectation. Because I think in the current generation no one can do that. In the past, we all took care of our parents-in-law, and now the daughter-in-law should also do the same and live happily with her husband and his family.					I: And as you get older, do you expect them to come back to Nepal and live with you? P: I don't think so. The situation in this country doesn't make me feel that way.	It's not easy to find decent work in Nepal. That's why I don't really expect them to come back. After my son finished his college, he stayed her in Nepal for a year and came back, but he couldn't find a good job.							I don’t expect it. I don't feel like they should come tomorrow and take care of me. I don't know what will happen tomorrow, but so far, I don't feel anything.
			No expectation: Certain of them not returning					Now I am not already that old, but as you get older, say, when you reach 80, 85, or 90, if I’ve survived till then, they might not come back, right? They have their own lives and worlds there; they won't come back here. They tell us to go there, but we don't really like staying there. They won't come back 100%. They say they want us to live there with them.	I don't have any expectations because I know they won't come back. They won’t come so I have not placed any expectations. (laughs)										Well, since they have already settled down in their own homes and become citizens there, they won't come here. It would be useless for me to expect that, they won't come. Maybe they will come as tourists and stay sometimes. I don't expect that.	I do expect that. My eldest son has mentioned it from time to time. As far as I think, there won’t be a situation like that. Why? Because they would be bound by their children. Their children's lifestyle and upbringing there is different. They would remember their friends talking Finnish in Finland and their playtimes. They won’t come because of their children. In my opinion, even 1% of those who…	It depends on how much they will be able to fulfill my expectations. They have their own life, their own family, and they have to take care of their children, so I am worried what might happen later.
			No expectation: Country's poor situation														I: And when you get older and are no longer able to work, do you expect them to come back and help you? P: It's difficult to say. Considering the country's situation, nothing is easy, even with education. Even after studying much, there is no situation to come back and stay here. Those who have a master's degree say that they don't even get 10,000 a month.
			Self migration abroad													Now, when I am capable, I don't really feel like going. If I feel like going, then if my sons and daughters invite me and if it's difficult in the end, then that might happen. I haven't thought about it yet.		P: Now that both of us are here, we don't have any expectations, but later I think we should go to our children and stay there. I: Do you consider moving there yourself? P: Where do I go now? They won’t come here and stay, they will leave us and go, and in times of difficulty, even they won’t leave us. If we also end up alone, there is no way that one of us will stay here alone. I feel like we sh…
			Request to come abroad			When I'm living alone, then they ask me why am I living alone? We all should come together and live in one place.	Well, my son has been saying about it now and it will be a year since last magh. Both of us went there. Now, they been constantly telling us to come there, we might go this March if possible.	They have their own lives and worlds there; they won't come back here. They tell us to go there, but we don't really like staying there.	I don't have any expectations because I know they won't come back. They would rather want us to go there.	I don't expect him to do that, but he does ask me to go live with him.				Well, what I expect is… they won’t come even if I tell them to. They don't come on my time; they even tell us to come over there. They say that if we come, this and that will happen so why don’t you guys come here quickly? They think of calling us instead of coming, I see that. They say we can relax and enjoy for 2 months there, but I can't do that.	They always wanted us to go live with them, but what if I go to a cow eating country and die suddenly? No matter what happens, there is going to be love for my country.			Where do I go now? They won’t come here and stay, they will leave us and go, and in times of difficulty, even they won’t leave us. If we also end up alone, there is no way that one of us will stay here alone. I feel like we should go there. They have been continuously telling us to settle there with them but till both of us are alive, we’ll stay here, we cannot stay there. We'll see what happens …				They are talking about us going there, we even went to out eldest son once. Now his two younger brothers are not married yet, and after they get married, they might take us.
			Unable to say abroad				We, the old couple, cannot stay abroad. The mother can stay as she has been doing household chores, but we cannot stay without doing anything. What work can we do there? If we go for a job, we will be greedy for dollars, but now it's hard to find a job abroad. I couldn't live there, I went back after buying a 6-month ticket, and I don't know what to do there, I couldn't do anything. The foreigner…	They have their own lives and worlds there; they won't come back here. They tell us to go there, but we don't really like staying there. They won't come back 100%. They say they want us to live there with them. It feels a little difficult to live there with them once we are old and frail, there won’t be gossips like here abroad, right? It won’t be there and when I think about this problem it woul…		Us leaving the country for fun and travel is different, but I don't feel like leaving the country permanently. I feel like I should do what I want to do by living in my own country. I don't expect him to do that, but he does ask me to go live with him. I myself don’t agree to it (laughs). I keep telling him to go abroad. I like it here; I have my sisters and friends here. If I don't have them her…			Even if parents go there, there is no situation to stay. I have gone there and come back. They don't have a society like we have here. I will say one thing, there is only money and nothing else. Here, there is no money but we have everything.		They always wanted us to go live with them, but what if I go to a cow eating country and die suddenly? No matter what happens, there is going to be love for my country. That's how it is. My inner desire is that whatever happens, I feel enjoyable here. I can't always stay there just wandering around and sightseeing. Happiness is right here. My daughter has her own car, my son-in-law has his own ca…
			Arrange elderly care homes				That's why be contented even son arranging an elderly home for us is enough. If your children are doing well, why shouldn't we go to an elderly home? All we need is to eat and clothe, doesn’t matter where we stay. If they are far away, calling every 15 or 20 days and asking how we are doing is more than enough. (crying voice)																	It would be easier if they provided me with support instead of living with me. That's what I expect now.
			Arranged care taker												Even though they are abroad, we don't face any difficulties here. Even when they are not here, they have placed his friend here, and have hired a boy working at Buddha Air to help us. He always looks after us, whether we need anything, he takes care of everything.		We have a helper boy here, and he does everything, so we don't have any trouble at all.
		Relative/Community support
			Present	Yes, I have been receiving support till date. I can get support from everyone.	No, there has not been such events till date. Even if there's a need to go, I have my grandchildren’s, nephews, and nieces here, there are no problems like that.	My son couldn't come, and I was sad, and then the brother-in-laws from Bhaktapur came and helped me with everything. They provided support. My husband was there, and relatives also came to our house to help and took care of everything. During the coronavirus pandemic, my husband passed away, and relatives and a nephew came and managed everything. If they hadn't come, it wouldn't have been possibl…	Yes, I got COVID-19 recently and had to stay in the Nobel Hospital for 16 days. My daughter and son-in-law helped me a lot during that time. They would ask me about my meals, what I was doing, and so on. They are very, very helpful. My daughters and sons-in-law are very helpful. Don't you say that everyone's daughters and sons-in-law are the same? Maybe some are bad to their parents. But they are…	I: And how much support do you receive from your relatives and friends? P: We do receive support, but we have not needed it till date.	I get help from my relatives as well. I had a brother who lived here. My brother is now in America. (background talk) My sister is in Australia right now, everyone comes to help when needed.	I: And how much help are you receiving from your friends and relatives? P: They help us. But I don't want to burden anyone with my work, the things that I can do myself.	I do get support. I get it from my mother’s family, my maternal side, brothers and everyone.		I don't need that kind of help yet, but if I ask for help, I have people who are willing to help me.			Absolutely, there is indeed support, there is help. Sisters and brothers, and even my maternal house, are close by, at Gaushala. Sometimes, when needed, sisters and brothers help a lot Even my brother-in-law is a doctor. They have their own vehicle to take me and receive me, it is very convenient. The support is very good.	P: When I need it, they are going to help.	In times of need, we get a lot of support. For example, if I ask someone to go to a certain place, I get help from here itself. I get help from my neighbors, friends, and everyone.			Once we let them know, everyone helps. Neighbors help, and relatives also come to help once they know.	Friends and neighbors are supportive; they are lively and joyful. I find happiness in everything. I also receive support in times of need.		If it's necessary, then they do provide support, including close relatives and friends if I tell them. So far, I haven't faced such a situation, but if it arises, they live nearby so I would receive help.
			No any											I don't ask for it, so I don't get it. That has not happened yet, but I... I won’t get help. Because they are busy. Even those who are free when I ask them to come help me, they will think that I already had children with me, why did I send them abroad? But I... I with rather hire a 3rd person with money than asking my own relatives.						I: And when you need to go to the hospital, how much support do you expect to receive from your social circle and neighbors, relatives? P: In that case, I am kind of alone. Now, there are two of us, me and my wife. When we take my mother to the hospital, we feel that we have to take her ourselves now. I feel that I have been taking my mother to the hospital, but if something happens to me, who wi…
			Not needed till date					We have my brother and brother-in-law. We haven't been sick like that yet, so I can't say what will happen in the future. But for now, as long as the two of us are healthy, we don't need any help				I haven't been hospitalized lately, so that's why. But sometimes, if I have a normal headache or stomachache, I can usually go by myself. Since I haven't been hospitalized yet, I have not felt the need for support.	Well, for now, I haven't faced any problems. I can go to the hospital alone. I can do everything, I can go to the ward office, go to the electricity and water office. I don't need that kind of help yet	I don't ask for it, so I don't get it. That has not happened yet					I haven't not been in a situation to get help yet. (laughs) I might get it, but I haven't been in a situation like that.				I haven't needed to ask for any assistance so far. They will help. If I ask them to send money when I need it, they will send it. I don't have to ask anyone else for help. So far, nothing major has happened, also both of us are here if anything is needed. And my sisters are living around, they will help as a friend if needed.
		Expect frequent visits
			Present								That is quite obvious to expect. I wish them to come and visit me from time to time. When I ask them “Are you guys not coming?”, they tell me, “Mom, we can see you and you can see us already”.	I: And do you expect them to visit you more often? P: Well, they have to come. They came two years ago, when their father-in-law passed away. They said they would come for Dashain to receive tika, but there are problems after going abroad, they don't get leave from work, and they have children.				They come, and I also wish them to come visit me frequently. I see so many people coming each year and I also have to go there regularly. It's a bit difficult to travel long distances for my husband, I feel happy when my children come themselves occasionally.				That's not happening either. They tell me from time to time to come. I told them, "There are 3 of you. Each of you can come once a year."				I: And do you expect them to visit you from time to time? P: That would be nice.
			Often self visits		No, they come here if they have time off. If there's a holiday, they might come, and we also go there too. There are no problems like that.			We do meet. They come sometimes, and sometimes we go to their place in 6-7 months. They also come sometimes, that is how it is. They have to manage their office too.	I: And how often do you feel lonely after your daughters went abroad? P: No, I haven't felt that way either. Because I go to their place after every 6-6 months, and they also visit here sometimes, so I don't feel lonely.				His visits aren't fixed; they come very rarely. Because there are problems with taking leave, studying, and the cost of tickets is also a problem for them. It's quite difficult for us to send them money from here, so it doesn't happen very often. He comes and when he doesn’t, I go to him.		No, now they have to understand that themselves. Sometimes we go there, sometimes they come here, that's not a problem. Now we can't always say come. We went there, saw and understand everything? And now we can't always them expect to come here, we can't complain that they didn't do it. Every other country has its own system. I don't feel anything like that.		We are more likely to go there than they are to come here. It's difficult for them to come here, they have children, and the children get sick as soon as they come here, they cannot even go anywhere, and there is no water or anything, everything is difficult here. So, they also say that we should rather we go there than they come here. We can just go there with two suitcases.		We usually go there every 6 months or a year, or they come here. So, we keep meeting occasionally. We are going again in Magh.
			Already present					We do meet. They come sometimes, and sometimes we go to their place in 6-7 months. They also come sometimes, that is how it is. They have to manage their office too.
			Difficult to manage					You have to find a ticket and do this and that. My nephew came yesterday, he came spending 4000 on a 1000 ticket because he received a message that his mother was dead. That is what happens. You have to manage your office schedule, you have to find a ticket when you say it, even if you are sick you can't come on time, so this is the main problem with staying faraway.					I expect him to visit once a year. He came last year; it's been about a year. His visits aren't fixed; they come very rarely. Because there are problems with taking leave, studying, and the cost of tickets is also a problem for them. It's quite difficult for us to send them money from here, so it doesn't happen very often.	They can't come immediately when I tell them to come. For example, when my son was in America, my husband died accidentally, my son couldn't come. My daughter was here by chance when it happened. So, I had obviously faced the problem. My son could not even come when he really wanted to. He came only after 3-4 months. He said that he could only come after 3-4 months as he is studying to become a d…	No, now they have to understand that themselves. Sometimes we go there, sometimes they come here, that's not a problem. Now we can't always say come. We went there, saw and understand everything? And now we can't always them expect to come here, we can't complain that they didn't do it. Every other country has its own system. I don't feel anything like that.		We are more likely to go there than they are to come here. It's difficult for them to come here, they have children, and the children get sick as soon as they come here, they cannot even go anywhere, and there is no water or anything, everything is difficult here. So, they also say that we should rather we go there than they come here. We can just go there with two suitcases.	I: And do you expect them to visit you from time to time? P: We don't expect that either. We know they won't be able to come and that they cannot leave.		That's not happening either. They tell me from time to time to come. I told them, "There are 3 of you. Each of you can come once a year." But what happens is, they are already 30 years old but my middle son and youngest son are still unmarried. Once you go abroad, you have to do this and that, and that delays it for a long time. And I keep expectations, and it is difficult to fulfill those expect…		I hope they will come and visit from time to time, but now they can't come because of their work. It is obvious to want your sons and daughters to come visit you.
			No any	I: And do you expect him to come and meet you occasionally? P: No, not like that. It’s great if they come but after having a conversation it does not matter much.														They rather want us to go there. So, we have to go there ourselves. We came here because we couldn't live there, we don't feel like they should come often. (laughs) They should either stay here after coming otherwise I don’t want them to come.					I: And how much do you expect to them to come visit you from time to time? P: I don't feel that way either. I just talked to one in the morning, with another just some time ago. If I tell them to call me there, the will and I will go. I don’t expect like that.
		Other expectations
			Children's accomplishment	There aren't any specific expectations from my son. Just that his career and future should be good. I don't have any particular expectations for myself.	No, I don't have any particular expectations from my children. I am happy to see them progress in their studies and become successful. Their happiness is my happiness. I don't expect them to do anything specific.				I: Now, there are few questions about expectations. And what expectations do you have from your daughters? P: Well, I hope they would do good.	My expectation is that he has a good life, that he is healthy, that he studies well and gets a good job, and that all the dreams he has seen are successful. That's what every mother wants, her children to walk on the right path, be good, and earn a name.		My main expectation, even from the beginning, has been for my daughters to study well. As per what they've said, their studies are going well. What else is there to expect?				Well, I don't really expect my children to give me a lot of wealth. I just want them to be happy and healthy in their lives, to make progress and improve themselves, to fulfill their dreams, and to always be happy. That's all I want.			I don't have anything like that. I wish they are good, they are capable. I don't have any expectations from them.		More than expecting I feel like I haven't been able to do anything for them, so they seem weak to me even now. I don't have any expectations. I just want my children to do well.	I: Now, a few questions about expectations. What expectations do you have from your children? P: I just wish for my sons' well-being and happiness. I only think about their good health and happiness; that's all.	So far, I just want them to do well. I don't need anything else.
			Good family life														As for our expectations from them, we want them to live a good life with their families.
			No any	There aren't any specific expectations from my son. Just that his career and future should be good. I don't have any particular expectations for myself.	No, I don't have any particular expectations from my children.	Well, they've done everything they needed to do so far. There's no need for expectations.	I: Now, I have some questions about what you expect from your children. P: Well, I don't expect anything now.			I don't expect anything like that. I don't expect anything from anyone, not even my son. I can do it myself; I just want to be self-sufficient in my life.	From my daughters, I don't expect tears to flow from my eyes. I don't need anything from them. I don't need their money.		Well, before having any expectations, he has fulfilled everything. I don’t have any expectations (laughs)		I: What kind of expectations do you have from your children? P: I don't have any expectations.
			No any: Fear of disappointment					I don't really have any expectations. They will take care of us when needed. And if I place any expectations, it will only hurt me. The more expectations I have, the more pain I will feel. If I expect that since I have raised my children, educated them, and helped them grow up and they should now take care of me, I will be disappointed. Because the more expectations I have, the more pain I will f…
			Children to get married				Well, I don't expect anything now. I just want one of my sons to get married. He is not married yet. He is 33 or 34 years old now. He says he wants to enjoy life and be free. He says he doesn't want to get married because it's a hassle.									When we talk about mental impact, if my daughter had gotten married, things might have been different. When you see others getting married, you tend to think about your own daughter's marriage as well, and not getting married brings its own worries. Now, living alone, there's only so much one can endure; life feels incomplete. If she had gotten married, no matter what happened, having someone to …
6	Recommendations
		Advice to empty nests
			Seek support from others
			Not send children abroad																		What I want to say is, it is better if people like you not send your children abroad. Instead involve them in family business professionally but they say that their children are not willing to do so.
			Self care/motivation								The advice I would give to them is not to expect too much from their children till you can work yourself. As much as you can, try to be self-sufficient. Until the time you can take care of yourself, don't expect too much from your children.									Now, be satisfied, don't have too much expectations from your children. In the end, you were born into the world to die. So, you have to strengthen your self-esteem. If you don't get what you want, even if... even if things get complicated, there is no other way but to strengthen your self-esteem.			I would advise them not to drown in sorrow, not to be sad. Talk, do things, I won’t tell them to cry. You have to laugh; everyone has their own problems. Don't worry too much, why drown in someone else's expectations? They have their own lives too.
			Being understanding/considerate		The advice that I would like to give them is, understanding that the happiness of sons and daughters is their own happiness, their happiness is our happiness, that’s is all I want to say.			Their mentality is to go abroad after +2, and if a parent advises otherwise, it doesn't work. They can't convince them not to go, nor can they convince them to go. They should be left according to their desires. Even if they stay here, they won't be satisfied and if they're not satisfied, how do we even tell them not to go? We have to leave them to follow their wishes.				Don't worry for the future of your children. If they ask you how you are, tell them that you are okay. If they love you, it's good; if they don't, don't feel bad. They also have their own responsibilities and circumstances. Some of them might have done it knowingly or unknowingly, we cannot say anything. You have to face it calmly, and you have to think that this is life, you came alone and you l…				It's important to remember that everyone's mindset is different. Some children may not want to return home, and forcing them to do so is not beneficial. Others may be eager to come back, and those who say they will do something here, we should support them in doing so. However, we shouldn't pressure those who are happy and settled abroad to return home. If they don't get the work they want, they …
			No alternative than to endure	Now, what advice to give? It has to be endured because it's inevitable. We have to endure it as there's no other option? There's no alternative.																Now, be satisfied, don't have too much expectations from your children. In the end, you were born into the world to die. So, you have to strengthen your self-esteem. If you don't get what you want, even if... even if things get complicated, there is no other way but to strengthen your self-esteem.		Well, this is life, and this is how it goes. You have to face the world. Isn't it? Even the only son also does not live here.
			Save money for self							I would say that it is important for parents to educate their children and instill good values in them. They should also keep their wealth and property with themselves. Because wealth and property are selfish and self-serving. I have seen many cases where children have taken their parents' property and then neglected them.									If you have children who listen, you don't need to give them advice. You have to be strong on your own feet and you need to have some money with you. If you don't have that, nothing will work, and if you do, no one can do anything to you.
			Go and live with children															If then children have been taking care, then it is okay to live here. If they are not and living alone and sad, then I would advise them to go and live with their children, at least they will get something to eat.
		Government role
			Creating job opportunities	Yes, they do need to be increased. Opportunities for employment need to be created,	The government should give jobs to the educated ones in their own country, by providing work.	If the government did good things for the people, would anyone want to leave? It's another matter to go abroad for enjoyment, labor work is quite difficult abroad as well, isn't it? It is very difficult for the laborers. If there were such facilities or opportunities, do you think they would have left?	Similarly, they have to create employment in the country, they have to give it, they have to change the education system.			Education should be good and the government should provide ways and means for educated people. The Ministry of Health should also look into the issue of employment, jobs, like doctors, engineers, etc. Even now, many nurses who have studied in Nepal are going abroad because they are not getting jobs here. Now, many of our daughters are going abroad, suffering, and many are not getting jobs abroad …	The government should provide employment for everyone and do well. It's not enough to just feed yourself.	Well, if the government focused on developing the country and providing better opportunities for health, education, and employment, maybe this wouldn't have happened.	So, the government should make some policy changes, provide opportunities to the youth, and ensure they don't need to migrate.				They have to create employment. Only if they create employment here, then it is possible. Abroad, even young children who work part-time get paid and get education. Now, if you want to work part-time and ask for 25,000 a month, you won't get it here. The government has to arrange employment for everyone according to their qualifications anyhow, otherwise the country will be empty.	I think the government should provide jobs to the educated youth here so that the students do not have to go abroad. If they get employment here, why would they go to another country? Who is happy going abroad? Those who have a lot of money have gone to good places, they wouldn’t want to return. Now, those who go to small jobs, those who go to the Arab countries, if are given employment, then the…	If the government had provided good employment, this situation wouldn't have happened. Now, only old people like us are left living in Nepal. They would have stayed here if there was good employment.	We need to make arrangements to supply wood by planting new saplings in the hilly areas. Universities should be expanded to other places besides one place. There is potential in herbs and industries, and we need to expand those things. Provide jobs and places for educated people. Here, what happens is that if there are a few educated people, they wish to go abroad. (laughs) That is my conclusion.			I: Should the government provide more employment and education opportunities for them? P: If they do that, they would have returned. Now the old people may not return, but the young people will.	If the government provides good opportunities for those who are unemployed and creates a good working environment, then many young people who have gone abroad will come back. Many people are living abroad due to necessity and compulsion. Even those who have studied are living abroad due to compulsion. If things improve, many children will return. The government has to create that environment. The…
			Set pay scale based on qualification													Educated people should be able to find jobs that match their education. People who have studied here in Nepal and doing jobs here, it is okay for them. Now, many people are studying abroad, and when they come here, they don't have the desire to do smaller jobs. That needs to be looked at a little bit. We have to think about how much salary to give the children who have studied abroad.	They have to create employment. Only if they create employment here, then it is possible. Abroad, even young children who work part-time get paid and get education. Now, if you want to work part-time and ask for 25,000 a month, you won't get it here. The government has to arrange employment for everyone according to their qualifications anyhow, otherwise the country will be empty.
			Industrial/Business establishment				Well, the government should... open industries, businesses, and employment.						The government should open up more opportunities, right? They should open up more industries and businesses, and do development work. They should create an environment where educated youth can be engaged.			Factories need to be improved here, and we need to improve what we have in our country. Then everyone will be able to work there. It will also be easier for children. It is better to be able to work in your own country, no matter how much or less you get paid.				Now, if you ask what needs to be done for the country, first of all, looking at the geographical condition of Nepal, development works need to be done. A plan has to be made for each district by checking the water and air, like in the hills. Some districts should have hydropower, some should have colleges for studying medicine, and some should have agricultural offices. This way, the pressure on …
			Elderly care facilities establishment	Yes, indeed, when we talk about the government's role, it seems like, as it is in Western European countries, if the government provides facilities for senior citizens, that would be good.						Nurses have to go abroad, many of them go to aged care, and they provide service, the law there requires them to care for the elderly. This is not done in Nepal.			And I think the government should open old citizen centers where the elderly can live with facilities. They can talk to each other. It will feel like a home environment. That is very important. There are many from the private sector, but I think it would be good if the government could create one.				But now it's the government's responsibility. It's not up to us. The government should make arrangements for the elderly. It is there in foreign countries, right? We don’t have that, I feel like it's something they should do.				Our government has not been able to do anything for the old age homes. But if someone opens such place in the private sector, people would invest in that and there would be similar parents who are fed there with nurses and doctors around, if private sector does that it will be very beneficial.
			Policy changes										Definitely. There needs to be a lot of changes. Even though our government receives significant support from remittances from abroad, but I think there needs to be policy changes.	The government needs to change its policies. Which country have people not moved to? That's why there has to be a policy change to bring about change, there has to be a radical change, and the current leadership has to be aware. Educational policy also needs to be changed, and foreign policy also needs to be changed. How many to take, how much to send? But that is not the case here. Whoever wants…
			Proper implementation of policies	Well, the government's policy is good. There is a policy to create employment, even a policy to open factories in Nepal in the future, but there also needs to be good governance in that. The government's policy is okay, I won’t say it is bad, but in terms of implementation, it hasn't reached everyone due to limited resources.
			Change/Improve education system				we need to hand over everything to this new generation and change the education system as well. We cannot just leave the new generation to work, there is a lot of shortage in education, we do not let nice people to move ahead. That's how it is.			As for the role of the government, it should focus on education, that's the most important thing. Education should be good and the government should provide ways and means for educated people.				Why do VC's children have to go to America, Canada, or Australia? Why do VC's children have to study there and why do the children of a good principal have to be sent to America? All schools have to be at the same level. Private and public. If it is the same, then everyone's educational status will be the same. Now, what is there if the government does not provide the same facilities? That is not…
			Employment creation through private businesses	It's impossible to provide employment to everyone in every country. It's not just in Nepal, it's possible even in America. Has the government provided employment there? It's because of private companies there, not the government. We also need such private companies.
			Improve health access/sector							I'm only concerned about carelessness in health. We need to focus on nursing not only in Kathmandu, but also in the villages. For example, after the earthquake in Jajarkot, I wish a hospital was built nearby. There are villages and remote areas where vehicles have not even reached. In such places, there should be facilities. Everyone there is economically poor and does this farming, so if there s…
			Monarchy restoration												What do you say about the current government? When there was a king, one person used to eat, but now 1000 people eat. Isn’t there a huge difference? I… won’t even say that King Gyanendra was good, we have seen it, even the previous kings Birendra and Mahendra were statue thieves. They were never satisfied even after doing this much to the country. But now, I think it's better that one person gets…
			No expectations
		Club formation
			Necessary						It is extremely necessary. At such times, communicating with them occasionally. We need to form a club like this and make government understand the problems.		Well, it would be good to establish such an organization, wouldn't it? It would indeed be good. Nowadays, that's what's happening in every home. There are only the elderly couple and once one leaves, they are left alone.	I: So, many elderly people's children are abroad, right? Do you think there is a need to create a club or organization for the elderly parents? P: That's a very good idea. That's why I'm was the president of the Panchakumari Samaj, which we started in my neighborhood during my regime.	That's absolutely necessary. And in our community, there is such provision, there's a hall for devotional singing and prayers in this building itself. The elderly parents enjoy a lot there. Some people wait for 4 pm so that they can go there. It is very good in our community. Such places need to be established in every neighborhood.				It is very necessary, but it depends on their nature. What I said may not be acceptable to others, that might create problem but it is extremely necessary. If there is a club, then they can go 2-4 days a week and do what they need to do, so there is a need for that.		I: And many parents like you have their sons and daughters abroad. Do you think there's a need to establish a club or organization for all the parents there? P: Yes, that could be beneficial.			I think that would be a good idea. It would be fun and they would be able to talk to each other. I think it is necessary.		It is very necessary. Because many elderly people are depressed because of their children. They may not be able to come at the appointed time. While living alone, people start thinking a lot, at such times, if they go to that club, laugh and have fun, they will be happy. Everyone will feel that they are not alone. It will also be a way to make them feel that there are others like us. So, it is ve…
			Necessary: Grief sharing								If they had an organization, they would have someone to talk to today and tomorrow. And it would also reduce their pain.							It is very necessary. Because if many elderly people come together and open such a club, they will have friends to share their sorrows and joys with, they will be able to talk and gossip with friends, and they will not feel lonely.
			Necessary: Time consumption
			Necessary: Self peace/Happiness/Reduced loneliness	There doesn't seem to be a need for it. Sometimes, making a call and meeting 2-4 people can bring a little peace, interaction, and happiness					If we elders form a club, then we can all be united, we can help each other, we will not feel lonely. That's why a club is very important.			These days, children and daughters-in-law are busy with their schools and offices, and even without TV, it used to be noisy in the past, but now those days are gone. Everyone is alone and sits quietly at home, and their minds think a lot of negative thoughts. If there were such clubs, they would forget their worries for 2-4 hours, so we have opened that bhajan mandali in the Panchakumari Samaj. B…												It is very necessary. Because many elderly people are depressed because of their children. They may not be able to come at the appointed time. While living alone, people start thinking a lot, at such times, if they go to that club, laugh and have fun, they will be happy. Everyone will feel that they are not alone. It will also be a way to make them feel that there are others like us. So, it is ve…
			Not necessary: Not feasible in urban area	Well, I don't feel the need for such things in Kathmandu right now. There doesn't seem to be a need. In the past, everyone used to gather together in the village, like elderly folks sitting together in the courtyard and chatting. That was possible. But in today's situation, it's not possible. Now, even meeting neighbors in the neighborhood seems difficult. Joining a club or something similar seem…
			Elderly bhajan group present			Isn’t there a place for choir? The old men from here used to chat with my husband and they say that in this community, they need to open something for the old couples. That =(Mr. Bastakoti)= said... it's better to open something than just chatting, my husband says that if he has to open something for the old couples, he has to open a place for bhajan (devotional singing).						Now there is bhajan for the elderly, because they need company. These days, children and daughters-in-law are busy with their schools and offices, and even without TV, it used to be noisy in the past, but now those days are gone. Everyone is alone and sits quietly at home, and their minds think a lot of negative thoughts. If there were such clubs, they would forget their worries for 2-4 hours, so…	That's absolutely necessary. And in our community, there is such provision, there's a hall for devotional singing and prayers in this building itself. The elderly parents enjoy a lot there. Some people wait for 4 pm so that they can go there. It is very good in our community. Such places need to be established in every neighborhood.
		Elderly allowance
			Necessary	I: The elderly allowance is also provided, right, for those above 68? What is your opinion on that? P: Ah, that's good. The concept is well supported by the government. It's necessary, indeed		Assistance is needed. Now, my husband doesn't have a government job anymore, don't government job holders receive a pension? We don't have that now, so even a little bit of money coming in through the senior citizens' allowance is good for some elderly people to manage their expenses.		The old-age allowance is okay. It's a good relief for those who don't have any source of money. But for those who are already well-off, the old-age allowance is not of much use.	The old age allowance be given. But what is happening is that even the rich are getting the benefits of the elderly allowance. The poor should not be deprived of it.	The old-age allowance is necessary. Because in the past, many elderly people, like my mother, could not read and write and did not have government jobs. They are not even the wives of army men, for some husbands have passed away. They feel ashamed to ask their children for money because they themselves have become parents and they know how it feels to ask their children for money. So, the old-age…		It's good, it's a kind of relief. Because... it might be different for city people, but it's very important for people in the village. 4000 per month is a lot in the village. They can buy medicine with that. Now, all the children have gone abroad or come to Kathmandu. They don't have money to treat themselves or even drink tea. That allowance is a big relief for them.	I think it's very good. I think the government should keep providing the old-age allowance till it can. Now the poor old people don't even get to see the face of money, so they feel so strong to get at least that much money. It is very good and I hope if it continued without any breaks.	I: And isn't the government also providing old-age allowances? How adequate do you think that is? P: It's a good thing that they are giving it in some places.	The old age allowance is necessary because the government collects a lot of taxes from us. Now we also need a return, because in old age, when we can't work, we need to take medicine. Now, not everyone’s children would be like mine. Some elderly parents are even kept with such disrespect, in that situation it is going to be their own earnings. It is going to be somewhat of a help for medicine.	Now, some people cannot even afford to buy medicine, so it is good for them in a way. It is good for those whose children do not take care of them and cannot even afford to buy medicines. There is no limit to how much or how little to do.	It is very necessary. It is not enough, but it is very necessary. If you go to see a doctor even once, they charge 800-850 rupees, and if you have to get a blood test, it costs 3000. Now, that 4000 is not enough, and you have to wait for 3 months. Now, the government cannot give that much money to a single person. So, the old age allowance is very necessary, but it is not enough.	It is necessary. If two people are taking it, it will help with rent, and if they are taking medicine, it will help with that too. Also, two people can afford to eat lentils and rice at least. That is very good. It is very necessary.			It's absolutely necessary. We may not need it, but it's really tough for parents whose sons and daughters-in-law do not take care of them. They really need it.		Yes, it is necessary. It is necessary for many people. We don't need it ourselves, but for those who don't have anything, it's enough to buy medicine. It's enough to buy salt and oil. Aren't there many people below our economic level, right? If they get that much, it might be enough for medicine at least. That's is very much needed.	The old-age allowance is very much needed, and it would be good if they also increased health care facilities. Many elderly individuals are unwell, so this would greatly benefit them.
			Sufficient								I: And do you think it is enough or not? P: It is enough. Now the old people don't have anything, so they need this money to buy a little bit of food.
			Insufficient				It's not enough, my dear. Those old men and women, almost 50% of the elderly now, and single women, this has opened a way for them to buy cigarettes, tobacco, betel nuts, or food even if their son or daughter-in-law do not provide them. It needs to be expanded further.	I: So, do you think 4000 is enough? P: Well, based on the cost of living at the time, I have to say it is not enough.	The old age allowance be given. But what is happening is that even the rich are getting the benefits of the elderly allowance. The poor should not be deprived of it. They should get it but it is very less. What will you get from 4 thousand these days? Where is the situation of the country to give old age allowance?				It is not enough in today's era. 4000 is not enough. It seems like it should be increased. Even if it is cut from other places, it seems like it should be increased a little. But the allowance should not be misused. Some old people misuse it. They spend it on drugs and alcohol. But it is not fair to deprive everyone just because of a few percent of them. This is not enough... Health care is very …				It is very necessary. It is not enough, but it is very necessary. If you go to see a doctor even once, they charge 800-850 rupees, and if you have to get a blood test, it costs 3000. Now, that 4000 is not enough, and you have to wait for 3 months. Now, the government cannot give that much money to a single person. So, the old age allowance is very necessary, but it is not enough.	They are not sufficient, not enough. Because I have to take medicine, and the 4000 allowance is only enough for me to buy my medicines. That allowance is not enough. Many treatments should be made free, only those who can afford can pay.			Not at all. It's not sufficient at all. That amount, around 4000 rupees, is hardly enough, especially when you have to buy medicines.			They are giving old-age allowance. But that is not enough. It would be good if they helped a little with health care.
			Requirement of categorization		Those who are eligible should receive it. Now, even those who are financially able should contribute, and help the less fortunate. It should be provided to only those who need it.			The old-age allowance is okay. It's a good relief for those who don't have any source of money. But for those who are already well-off, the old-age allowance is not of much use.	The old age allowance be given. But what is happening is that even the rich are getting the benefits of the elderly allowance. The poor should not be deprived of it.							Inspection on who needs them and do does not is necessary. If that's there, everything would be much easier. It is good for those people who actually needs it.			I: And how necessary do you think the old-age allowance is? P: Well, the rich may not need it, but for those whose children don't even look after them, at least it helps them a little bit. Some rich people who don't need it also take it, I won’t say they don’t.
			Requirement of increment											Even if you give 4000 a month, some will eat 2000 medicine, some will eat medicines for 500, some will eat 10000 for it, so it's a plus. So, the allowance has to be increased and the age has to be reduced.				In this case, I think it is necessary to give more support to the elderly and the old-age allowance should be increased. They should receive better healthcare with increased old-age allowance.
			Need to increase: Cutting down unnecessary allowances										I think it's very good. I think the government should keep providing the old-age allowance till it can. Now the poor old people don't even get to see the face of money, so they feel so strong to get at least that much money. It is very good and I hope if it continued without any breaks. Moreover, by cutting down on other unnecessary allowances of the political leaders, the old-age allowance shoul…
			Reduce age eligibility											It's a good thing that they are giving it in some places. But that's not enough, women should be given it from the age of 55, who will live until 70? It is not enough to give it to single women. It is very necessary to give it, but the process of giving it is not correct right now. It needs to be changed, no matter how long our life expectancy is, women get sick after menopause. No matter how you…

## Sheet: Index
Black	Deductive codes/categories
Red	Inductive codes/categories
